# Supplementary material for: Mechanically Activated Luminescence in Polyurethanes Incorporating Calixarene Mechanophores
Source: Angew Chem Int Ed Engl. 2026 Apr 27;65(24):e9927716. doi: 10.1002/anie.9927716 (PMC13245617; doi:10.1002/anie.9927716)
Supplement: Supplementary file 4 — Supporting File 4: anie72367‐sup‐0004‐Data.zip. [file ANIE-65-e9927716-s001.zip]

Archive with 1 entries (1 files):
- cu_LUV270_DCM_Hex_200K_c6_rd.cif
