# Supplementary material for: Mechanically Activated Luminescence in Polyurethanes Incorporating Calixarene Mechanophores
Source: Angew Chem Int Ed Engl. 2026 Apr 27;65(24):e9927716. doi: 10.1002/anie.9927716 (PMC13245617; doi:10.1002/anie.9927716)
Supplement: Supplementary file 4 — Supporting File 4: anie72367‐sup‐0004‐Data.zip. [file ANIE-65-e9927716-s001.zip › cu_LUV270_DCM_Hex_200K_c6_rd.cif]

data_cu_luv270_dcm_hex_200k_c6_rd
_audit_creation_date               2026-02-16
_audit_creation_method
;
Olex2 1.5
(compiled 2025.07.13 svn.rb7424aed for OlexSys, GUI svn.r7314)
;
_shelx_SHELXL_version_number       '2014/7'
_audit_contact_author_address      ?
_audit_contact_author_email        ?
_audit_contact_author_name         ''
_audit_contact_author_phone        ?
_publ_contact_author_id_orcid      ?
_publ_section_references
;
Dolomanov, O.V., Bourhis, L.J., Gildea, R.J, Howard, J.A.K. & Puschmann, H.
 (2009), J. Appl. Cryst. 42, 339-341.

Sheldrick, G.M. (2015). Acta Cryst. A71, 3-8.

Sheldrick, G.M. (2015). Acta Cryst. C71, 3-8.
;
_chemical_name_common              ?
_chemical_name_systematic          ?
_chemical_formula_moiety          
 '1.25(C H2 Cl2), C95.75 H79.5 O8, [+ solvents]'
_chemical_formula_sum              'C97 H82 Cl2.50 O8'
_chemical_formula_weight           1464.25
_chemical_melting_point            ?
loop_
  _atom_type_symbol
  _atom_type_description
  _atom_type_scat_dispersion_real
  _atom_type_scat_dispersion_imag
  _atom_type_scat_source
 'C' 'C' 0.0181 0.0091 'International Tables Vol C Tables 4.2.6.8 and 6.1.1.4'
 'H' 'H' 0.0000 0.0000 'International Tables Vol C Tables 4.2.6.8 and 6.1.1.4'
 'Cl' 'Cl' 0.3639 0.7018 'International Tables Vol C Tables 4.2.6.8 and 6.1.1.4'
 'O' 'O' 0.0492 0.0322 'International Tables Vol C Tables 4.2.6.8 and 6.1.1.4'

_shelx_space_group_comment
;
The symmetry employed for this shelxl refinement is uniquely defined
by the following loop, which should always be used as a source of
symmetry information in preference to the above space-group names.
They are only intended as comments.
;
_space_group_crystal_system        'triclinic'
_space_group_IT_number             2
_space_group_name_H-M_alt          'P -1'
_space_group_name_Hall             '-P 1'
loop_
  _space_group_symop_operation_xyz
 'x, y, z'
 '-x, -y, -z'

_cell_length_a                     12.6862(8)
_cell_length_b                     17.0210(7)
_cell_length_c                     19.7951(13)
_cell_angle_alpha                  90.164(4)
_cell_angle_beta                   104.081(6)
_cell_angle_gamma                  92.876(4)
_cell_volume                       4140.2(4)
_cell_formula_units_Z              2
_cell_measurement_reflns_used      2066
_cell_measurement_temperature      200.00(10)
_cell_measurement_theta_max        69.0530
_cell_measurement_theta_min        2.5810
_shelx_estimated_absorpt_T_max     0.975
_shelx_estimated_absorpt_T_min     0.782
_exptl_absorpt_coefficient_mu      1.295
_exptl_absorpt_correction_T_max    1.00000
_exptl_absorpt_correction_T_min    0.21925
_exptl_absorpt_correction_type     multi-scan
_exptl_absorpt_process_details
;
CrysAlisPro 1.171.42.49 (Rigaku Oxford Diffraction, 2022)
Empirical absorption correction using spherical harmonics,
implemented in SCALE3 ABSPACK scaling algorithm.
;
_exptl_absorpt_special_details     ?
_exptl_crystal_colour              'clear yellow'
_exptl_crystal_colour_lustre       clear
_exptl_crystal_colour_primary      yellow
_exptl_crystal_density_diffrn      1.175
_exptl_crystal_density_meas        ?
_exptl_crystal_density_method      ?
_exptl_crystal_description         plate
_exptl_crystal_F_000               1541
_exptl_crystal_size_max            0.2
_exptl_crystal_size_mid            0.17
_exptl_crystal_size_min            0.02
_exptl_transmission_factor_max     ?
_exptl_transmission_factor_min     ?
_diffrn_reflns_av_R_equivalents    0.1398
_diffrn_reflns_av_unetI/netI       0.0949
_diffrn_reflns_Laue_measured_fraction_full  0.994
_diffrn_reflns_Laue_measured_fraction_max  0.994
_diffrn_reflns_limit_h_max         13
_diffrn_reflns_limit_h_min         -15
_diffrn_reflns_limit_k_max         20
_diffrn_reflns_limit_k_min         -20
_diffrn_reflns_limit_l_max         23
_diffrn_reflns_limit_l_min         -23
_diffrn_reflns_number              82519
_diffrn_reflns_point_group_measured_fraction_full  0.994
_diffrn_reflns_point_group_measured_fraction_max  0.994
_diffrn_reflns_theta_full          66.598
_diffrn_reflns_theta_max           66.598
_diffrn_reflns_theta_min           2.301
_diffrn_ambient_temperature        200.15
_diffrn_detector_area_resol_mean   ?
_diffrn_measured_fraction_theta_full  0.994
_diffrn_measured_fraction_theta_max  0.994
_diffrn_measurement_details
;
List of Runs (angles in degrees, time in seconds):

  # Type    Start    End  Width  t~exp~   \w     \q     \k     \f   Frames
--------------------------------------------------------------------------
  1  \w    214.84 326.44   0.90   27.00    -- -106.67  89.85 -72.67  124
  2  \f    -10.27 349.73   0.90   27.00 -22.92-106.67  31.50    --   400
  3  \w    214.84 326.44   0.90   27.00    -- -106.67  89.85 127.33  124
  4  \f    -20.08 339.92   0.90   18.00  28.72  49.39  59.25    --   400
  5  \f   -339.92  20.08   0.90   18.00 -86.18-106.67 -59.25    --   400
  6  \w     -7.24  87.26   0.90    9.00    --   49.39 -89.85  32.67  105
  7  \w    214.84 326.44   0.90   18.00    -- -106.67  89.85  47.34  124
  8  \f   -349.73  10.27   0.90   18.00 -99.11-106.67 -31.50    --   400
  9  \w    214.85 326.44   0.90   18.00    -- -106.67  89.85-152.67  124
;
_diffrn_measurement_device         'abstract diffractometer'
_diffrn_measurement_device_type    'Bruker D8 Venture'
_diffrn_measurement_method         '\w and \f scans'
_diffrn_radiation_type             CuK\a
_diffrn_radiation_wavelength       1.54184
_diffrn_source                     ?
_reflns_Friedel_coverage           0.000
_reflns_Friedel_fraction_full      .
_reflns_Friedel_fraction_max       .
_reflns_number_gt                  6549
_reflns_number_total               14535
_reflns_special_details
;
 Reflections were merged by SHELXL according to the crystal
 class for the calculation of statistics and refinement.
 
 Structure factors included contributions from the .fab file.
 
 _reflns_Friedel_fraction is defined as the number of unique
 Friedel pairs measured divided by the number that would be
 possible theoretically, ignoring centric projections and
 systematic absences.
;
_reflns_threshold_expression       'I > 2\s(I)'
_computing_cell_refinement         'CrysAlisPro 1.171.42.49 (Rigaku OD, 2022)'
_computing_data_collection         'CrysAlisPro 1.171.42.49 (Rigaku OD, 2022)'
_computing_data_reduction          'CrysAlisPro 1.171.42.49 (Rigaku OD, 2022)'
_computing_molecular_graphics      'Olex2 1.5 (Dolomanov et al., 2009)'
_computing_publication_material    'Olex2 1.5 (Dolomanov et al., 2009)'
_computing_structure_refinement    'SHELXL 2014/7 (Sheldrick, 2015)'
_computing_structure_solution      'XT  (Sheldrick, 2015)'
_refine_diff_density_max           0.945
_refine_diff_density_min           -0.323
_refine_diff_density_rms           0.061
_refine_ls_extinction_coef         .
_refine_ls_extinction_method       none
_refine_ls_goodness_of_fit_ref     1.020
_refine_ls_hydrogen_treatment      mixed
_refine_ls_matrix_type             full
_refine_ls_number_parameters       1081
_refine_ls_number_reflns           14535
_refine_ls_number_restraints       216
_refine_ls_R_factor_all            0.1690
_refine_ls_R_factor_gt             0.0966
_refine_ls_restrained_S_all        1.037
_refine_ls_shift/su_max            0.000
_refine_ls_shift/su_mean           0.000
_refine_ls_structure_factor_coef   Fsqd
_refine_ls_weighting_details      
 'w=1/[\s^2^(Fo^2^)+(0.1932P)^2^] where P=(Fo^2^+2Fc^2^)/3'
_refine_ls_weighting_scheme        calc
_refine_ls_wR_factor_gt            0.2694
_refine_ls_wR_factor_ref           0.3421
_refine_special_details
;
One of the n-propyl groups was found disordered in two positions, which were refined with site occupancy factors of 0.5 each. 
One of the two phenyl alkyne residues was found disordered in two positions, which were refined with site occupancy factors of 0.5 each. Two dichloromethane molecules of crystallization were identified. One was refined with site occupancy factors of 1, whereas the second molecule was located close to the disordered phenyl alkyne residue and it was refined with a site occupancy factor of 0.25.
;
_olex2_refinement_description
;
1. Fixed Uiso
 At 1.2 times of:
  All H(H,H) groups, H8b of O8, H8Ab of O8A, All C(H) groups, All C(H,H)
  groups, All C(H,H,H,H) groups
 At 1.5 times of:
  All C(H,H,H) groups, H6a of O6
2. Restrained distances
 C84-C94 = C37-C36 = C92-C82 = C82-C72 = C84-C74
 1.5 with sigma of 0.02
 Cl1-C1S2 = Cl2-C1S2
 1.7 with sigma of 0.02
 C361-C351 = C36B-C351
 1.5 with sigma of 0.02
 C37B-C361 = C371-C36B
 1.5 with sigma of 0.02
 Cl2-Cl1
 2.9 with sigma of 0.04
 C351-C37B
 2.4 with sigma of 0.04
 C371-C351
 2.4 with sigma of 0.04
 O6-H6a \\sim O6-H6b
 with sigma of 0.02
 O8A-H8Ab \\sim O8A-H8Aa
 with sigma of 0.02
 O8-H8b \\sim O8-H8a
 with sigma of 0.02
3. Rigid bond restraints
 O4, C74
 with sigma for 1-2 distances of 0.001 and sigma for 1-3 distances of 0.001
4. Uiso/Uaniso restraints and constraints
C82 \\sim C92 \\sim C72: within 1.7A with sigma of 0.004 and sigma for terminal
atoms of 0.008 within 1.7A
O2 \\sim C72: within 1.7A with sigma of 0.002 and sigma for terminal atoms of
0.004 within 1.7A
O7A \\sim C33A \\sim C34A \\sim O8A: within 1.7A with sigma of 0.004 and sigma
for terminal atoms of 0.008 within 1.7A
C333 \\sim C343 \\sim O8 \\sim O7: within 1.7A with sigma of 0.004 and sigma
for terminal atoms of 0.008 within 1.7A
Cl2 \\sim C1S2 \\sim Cl1: within 1.7A with sigma of 0.004 and sigma for
terminal atoms of 0.008 within 1.7A
O7 \\sim C303 \\sim C313 \\sim C323 \\sim C273 \\sim C283 \\sim C293: within
1.7A with sigma of 0.004 and sigma for terminal atoms of 0.008 within 1.7A
C27A \\sim C29A \\sim C30A \\sim C32A \\sim C28A \\sim C31A: within 1.7A with
sigma of 0.04 and sigma for terminal atoms of 0.08 within 1.7A
C313 \\sim C273 \\sim C283 \\sim C303 \\sim C323 \\sim C293: within 1.7A with
sigma of 0.01 and sigma for terminal atoms of 0.02 within 1.7A
C31A \\sim C29A \\sim C28A \\sim C32A \\sim C30A \\sim C27A: within 1.7A with
sigma of 0.01 and sigma for terminal atoms of 0.02 within 1.7A
C36B \\sim C361 \\sim C37B \\sim C371: within 1.7A with sigma of 0.004 and
sigma for terminal atoms of 0.008 within 1.7A
O5 \\sim C331: within 1.7A with sigma of 0.004 and sigma for terminal atoms of
0.008 within 1.7A
C94 \\sim C84 \\sim C74 \\sim O4: within 1.7A with sigma of 0.004 and sigma for
terminal atoms of 0.008 within 1.7A
5. Others
 Fixed Sof: C28A(0.5) H28A(0.5) C29A(0.5) H29A(0.5) C30A(0.5) C31A(0.5)
 H31A(0.5) C32A(0.5) H32A(0.5) C27A(0.5) H35c(0.5) H35d(0.5) H35e(0.5)
 H35f(0.5) C331(0.75) H33a(0.75) H33b(0.75) C323(0.5) H323(0.5) C273(0.5)
 C283(0.5) H283(0.5) C293(0.5) H293(0.5) C303(0.5) C313(0.5) H313(0.5) O7A(0.5)
 O7(0.5) C36B(0.5) H36c(0.5) H36d(0.5) C371(0.5) H37d(0.5) H37e(0.5) H37f(0.5)
 C37B(0.5) H37g(0.5) H37h(0.5) H37i(0.5) C361(0.5) H36e(0.5) H36f(0.5)
 C1S2(0.25) H1Sc(0.25) H1Sd(0.25) Cl1(0.25) Cl2(0.25) H6a(0.5) O8(0.5)
 H8b(0.25) C34A(0.5) H34c(0.5) H34d(0.5) C343(0.5) H34e(0.5) H34f(0.5)
 C33A(0.5) H33c(0.5) H33d(0.5) C333(0.5) H33e(0.5) H33f(0.5) O8A(0.5)
 H8Ab(0.25) H6b(0.5) H8Aa(0.25) H8a(0.25)
 Fixed X: H6a(-0.19869) H8b(0.13146) H8Ab(0.07013) H6b(-0.10911) H8Aa(-
 0.04228) H8a(0.13543)
 Fixed Y: H6a(0.10144) H8b(-0.01463) H8Ab(-0.07029) H6b(0.16954) H8Aa(-
 0.03347) H8a(-0.06448)
 Fixed Z: H6a(1.01747) H8b(1.04644) H8Ab(1.01649) H6b(0.99065) H8Aa(0.98212)
 H8a(1.04325)
6.a Secondary CH2 refined with riding coordinates:
 CM41(HM4a,HM4b), CM34(HM3a,HM3b), CM12(HM1a,HM1b), CM23(HM2a,HM2b), C35(H35a,
 H35b), C36(H36a,H36b), C1S1(H1Sa,H1Sb), C74(H74a,H74b), C351(H35c,H35d),
 C351(H35e,H35f), C72(H72a,H72b), C84(H84a,H84b), C331(H33a,H33b), C82(H82a,
 H82b), C36B(H36c,H36d), C361(H36e,H36f), C1S2(H1Sc,H1Sd), C341(H34a,H34b),
 C34A(H34c,H34d), C343(H34e,H34f), C33A(H33c,H33d), C333(H33e,H33f)
6.b Aromatic/amide H refined with riding coordinates:
 C33(H33), C203(H203), C54(H54), C213(H213), C53(H53), C201(H201), C101(H101),
 C131(H131), C113(H113), C211(H211), C34(H34), C133(H133), C51(H51), C44(H44),
 C111(H111), C143(H143), C103(H103), C181(H181), C141(H141), C31(H31),
 C173(H173), C183(H183), C171(H171), C281(H281), C291(H291), C311(H311),
 C321(H321), C28A(H28A), C29A(H29A), C31A(H31A), C32A(H32A), C42(H42), C32(H32),
  C52(H52), C323(H323), C283(H283), C293(H293), C313(H313)
6.c Fitted hexagon refined as free rotating group:
 C28A(C29A,C30A,C31A,C32A,C27A), C323(C273,C283,C293,C303,C313)
6.d Idealised Me refined as rotating group:
 C94(H94a,H94b,H94c), C92(H92a,H92b,H92c), C37(H37a,H37b,H37c), C371(H37d,H37e,
 H37f), C37B(H37g,H37h,H37i)
;
_atom_sites_solution_hydrogens     mixed
_atom_sites_solution_primary       dual
_atom_sites_solution_secondary     ?
loop_
  _atom_site_label
  _atom_site_type_symbol
  _atom_site_fract_x
  _atom_site_fract_y
  _atom_site_fract_z
  _atom_site_U_iso_or_equiv
  _atom_site_adp_type
  _atom_site_occupancy
  _atom_site_site_symmetry_order
  _atom_site_calc_flag
  _atom_site_refinement_flags_posn
  _atom_site_refinement_flags_adp
  _atom_site_refinement_flags_occupancy
  _atom_site_disorder_assembly
  _atom_site_disorder_group
 Cl1S Cl 0.86884(15) -0.02447(8) 0.37888(10) 0.1042(5) Uani 1 1 d . . . . .
 Cl2S Cl 0.66480(15) 0.04138(11) 0.30786(11) 0.1215(6) Uani 1 1 d . . . . .
 O4 O 1.0956(3) 0.41138(17) 0.29232(19) 0.0815(9) Uani 1 1 d . U . . .
 O3 O 1.2785(3) 0.28239(18) 0.31206(19) 0.0765(9) Uani 1 1 d . . . . .
 O2 O 1.0313(3) 0.25037(19) 0.1981(2) 0.0901(10) Uani 1 1 d . U . . .
 O1 O 0.8706(3) 0.39897(19) 0.15677(19) 0.0826(10) Uani 1 1 d . . . . .
 O5 O -0.1395(4) 0.1996(3) 0.8658(3) 0.1115(13) Uani 1 1 d . U . . .
 C231 C 0.4863(4) 0.2513(2) 0.5392(3) 0.0704(13) Uani 1 1 d . . . . .
 C14 C 1.0905(4) 0.4564(2) 0.3490(3) 0.0701(13) Uani 1 1 d . . . . .
 C233 C 0.7484(4) 0.1437(2) 0.6292(3) 0.0668(12) Uani 1 1 d . . . . .
 C243 C 0.7016(4) 0.1940(2) 0.6706(3) 0.0691(12) Uani 1 1 d . . . . .
 C153 C 0.6258(4) 0.1634(3) 0.7068(3) 0.0753(13) Uani 1 1 d . . . . .
 C64 C 1.1686(4) 0.4508(2) 0.4114(3) 0.0740(14) Uani 1 1 d . . . . .
 C221 C 0.5650(4) 0.2761(2) 0.5036(3) 0.0687(12) Uani 1 1 d . . . . .
 C223 C 0.8249(4) 0.1740(2) 0.5942(3) 0.0691(12) Uani 1 1 d . . . . .
 C121 C 0.4478(4) 0.1699(3) 0.5346(3) 0.0738(13) Uani 1 1 d . . . . .
 C24 C 0.9992(5) 0.5018(2) 0.3439(3) 0.0780(14) Uani 1 1 d . . . . .
 C241 C 0.4406(4) 0.3051(2) 0.5780(3) 0.0734(13) Uani 1 1 d . . . . .
 C91 C 0.6065(4) 0.2222(3) 0.4633(3) 0.0727(13) Uani 1 1 d . . . . .
 C123 C 0.7168(4) 0.0614(3) 0.6246(3) 0.0731(13) Uani 1 1 d . . . . .
 C43 C 1.0791(4) 0.2058(2) 0.4407(3) 0.0711(13) Uani 1 1 d . . . . .
 C33 C 1.1353(4) 0.2799(3) 0.4523(3) 0.0718(13) Uani 1 1 d . . . . .
 H33 H 1.1289 0.3121 0.4902 0.086 Uiso 1 1 calc R U . . .
 C203 C 0.8090(4) 0.3048(3) 0.6383(3) 0.0764(14) Uani 1 1 d . . . . .
 H203 H 0.8297 0.3593 0.6412 0.092 Uiso 1 1 calc R U . . .
 C191 C 0.4792(5) 0.3861(3) 0.5818(3) 0.0779(14) Uani 1 1 d . . . . .
 C13 C 1.2126(4) 0.2577(3) 0.3550(3) 0.0723(13) Uani 1 1 d . . . . .
 C151 C 0.3621(4) 0.2796(3) 0.6127(3) 0.0741(13) Uani 1 1 d . . . . .
 C193 C 0.7319(4) 0.2761(3) 0.6746(3) 0.0714(13) Uani 1 1 d . . . . .
 C21 C 0.8006(4) 0.2876(3) 0.2100(3) 0.0776(14) Uani 1 1 d . . . . .
 C54 C 1.1623(5) 0.4992(3) 0.4671(3) 0.0804(15) Uani 1 1 d . . . . .
 H54 H 1.2161 0.4973 0.5098 0.096 Uiso 1 1 calc R U . . .
 C213 C 0.8539(4) 0.2573(3) 0.5999(3) 0.0764(14) Uani 1 1 d . . . . .
 H213 H 0.9053 0.2788 0.5763 0.092 Uiso 1 1 calc R U . . .
 C93 C 0.8723(4) 0.1242(3) 0.5542(3) 0.0754(14) Uani 1 1 d . . . . .
 C53 C 1.0911(4) 0.1599(3) 0.3850(3) 0.0734(13) Uani 1 1 d . . . . .
 H53 H 1.0539 0.1096 0.3769 0.088 Uiso 1 1 calc R U . . .
 C63 C 1.1553(4) 0.1848(3) 0.3411(3) 0.0733(13) Uani 1 1 d . . . . .
 C83 C 0.9479(5) 0.1524(3) 0.5173(3) 0.0761(13) Uani 1 1 d . . . . .
 C61 C 0.8514(4) 0.4117(3) 0.2729(3) 0.0758(14) Uani 1 1 d . . . . .
 C201 C 0.5596(5) 0.4092(3) 0.5458(3) 0.0841(16) Uani 1 1 d . . . . .
 H201 H 0.5848 0.4628 0.5480 0.101 Uiso 1 1 calc R U . . .
 C101 C 0.5691(4) 0.1419(3) 0.4613(3) 0.0767(14) Uani 1 1 d . . . . .
 H101 H 0.5974 0.1046 0.4355 0.092 Uiso 1 1 calc R U . . .
 C163 C 0.5803(5) 0.2147(3) 0.7473(3) 0.0772(14) Uani 1 1 d . . . . .
 C131 C 0.3664(4) 0.1474(3) 0.5708(3) 0.0759(14) Uani 1 1 d . . . . .
 H131 H 0.3405 0.0938 0.5682 0.091 Uiso 1 1 calc R U . . .
 C113 C 0.7625(5) 0.0134(3) 0.5833(3) 0.0774(14) Uani 1 1 d . . . . .
 H113 H 0.7407 -0.0409 0.5787 0.093 Uiso 1 1 calc R U . . .
 C81 C 0.6779(4) 0.2480(3) 0.4213(3) 0.0753(13) Uani 1 1 d . . . . .
 C73 C 1.0090(5) 0.1778(2) 0.4844(3) 0.0760(14) Uani 1 1 d . . . . .
 C211 C 0.6011(5) 0.3587(3) 0.5091(3) 0.0770(14) Uani 1 1 d . . . . .
 H211 H 0.6551 0.3769 0.4861 0.092 Uiso 1 1 calc R U . . .
 C34 C 0.9975(5) 0.5498(3) 0.4006(3) 0.0795(15) Uani 1 1 d . . . . .
 H34 H 0.9387 0.5831 0.3975 0.095 Uiso 1 1 calc R U . . .
 C23 C 1.1997(4) 0.3061(2) 0.4089(3) 0.0714(13) Uani 1 1 d . . . . .
 C133 C 0.6386(4) 0.0333(3) 0.6604(3) 0.0774(14) Uani 1 1 d . . . . .
 H133 H 0.6156 -0.0208 0.6559 0.093 Uiso 1 1 calc R U . . .
 C51 C 0.8164(4) 0.3800(3) 0.3282(3) 0.0762(13) Uani 1 1 d . . . . .
 H51 H 0.8232 0.4110 0.3692 0.091 Uiso 1 1 calc R U . . .
 C44 C 1.0782(5) 0.5503(3) 0.4610(3) 0.0831(16) Uani 1 1 d . . . . .
 H44 H 1.0768 0.5852 0.4983 0.100 Uiso 1 1 calc R U . . .
 C11 C 0.8399(4) 0.3661(3) 0.2132(3) 0.0736(13) Uani 1 1 d . . . . .
 CM41 C 0.9073(4) 0.4941(3) 0.2800(3) 0.0779(14) Uani 1 1 d . . . . .
 HM4A H 0.9354 0.5051 0.2384 0.093 Uiso 1 1 calc R U . . .
 HM4B H 0.8534 0.5335 0.2824 0.093 Uiso 1 1 calc R U . . .
 C41 C 0.7708(4) 0.3025(3) 0.3250(3) 0.0744(13) Uani 1 1 d . . . . .
 C71 C 0.7258(4) 0.2726(3) 0.3802(3) 0.0771(13) Uani 1 1 d . . . . .
 C111 C 0.4926(4) 0.1181(3) 0.4962(3) 0.0746(13) Uani 1 1 d . . . . .
 H111 H 0.4691 0.0641 0.4942 0.090 Uiso 1 1 calc R U . . .
 C143 C 0.5957(5) 0.0801(3) 0.7003(3) 0.0794(14) Uani 1 1 d . . . . .
 H143 H 0.5451 0.0584 0.7244 0.095 Uiso 1 1 calc R U . . .
 C251 C 0.2395(5) 0.3096(3) 0.6887(3) 0.0881(16) Uani 1 1 d . . . . .
 CM34 C 1.2541(5) 0.3892(3) 0.4200(3) 0.0798(14) Uani 1 1 d . . . . .
 HM3A H 1.3029 0.3940 0.4674 0.096 Uiso 1 1 calc R U . . .
 HM3B H 1.2988 0.3986 0.3859 0.096 Uiso 1 1 calc R U . . .
 C161 C 0.3185(5) 0.3336(3) 0.6522(3) 0.0821(15) Uani 1 1 d . . . . .
 C103 C 0.8384(5) 0.0424(3) 0.5489(3) 0.0780(14) Uani 1 1 d . . . . .
 H103 H 0.8683 0.0079 0.5216 0.094 Uiso 1 1 calc R U . . .
 C181 C 0.4339(5) 0.4382(3) 0.6203(3) 0.0900(17) Uani 1 1 d . . . . .
 H181 H 0.4574 0.4922 0.6227 0.108 Uiso 1 1 calc R U . . .
 C253 C 0.5109(5) 0.1844(3) 0.7892(3) 0.0837(15) Uani 1 1 d . . . . .
 C141 C 0.3256(5) 0.1972(3) 0.6076(3) 0.0794(14) Uani 1 1 d . . . . .
 H141 H 0.2719 0.1790 0.6308 0.095 Uiso 1 1 calc R U . . .
 C31 C 0.7663(4) 0.2583(3) 0.2658(3) 0.0788(14) Uani 1 1 d . . . . .
 H31 H 0.7383 0.2053 0.2637 0.095 Uiso 1 1 calc R U . . .
 C173 C 0.6112(5) 0.2952(3) 0.7498(3) 0.0873(15) Uani 1 1 d . . . . .
 H173 H 0.5817 0.3298 0.7773 0.105 Uiso 1 1 calc R U . . .
 C12 C 0.9789(5) 0.1759(3) 0.1994(3) 0.0807(15) Uani 1 1 d . . . . .
 C271 C 0.0921(5) 0.2682(3) 0.7573(3) 0.0835(15) Uani 1 1 d . . . . .
 C261 C 0.1714(6) 0.2900(3) 0.7196(3) 0.0867(16) Uani 1 1 d . . . . .
 C263 C 0.4579(5) 0.1602(3) 0.8269(4) 0.0897(16) Uani 1 1 d . . . . .
 C183 C 0.6832(5) 0.3251(3) 0.7134(3) 0.0807(14) Uani 1 1 d . . . . .
 H183 H 0.7002 0.3802 0.7147 0.097 Uiso 1 1 calc R U . . .
 C22 C 1.0423(5) 0.1164(3) 0.2349(3) 0.0828(15) Uani 1 1 d . . . . .
 C171 C 0.3580(5) 0.4139(3) 0.6541(3) 0.0902(16) Uani 1 1 d . . . . .
 H171 H 0.3300 0.4513 0.6800 0.108 Uiso 1 1 calc R U . . .
 CM12 C 0.8016(5) 0.2351(3) 0.1475(3) 0.0930(17) Uani 1 1 d . . . . .
 HM1A H 0.7262 0.2166 0.1243 0.112 Uiso 1 1 calc R U . . .
 HM1B H 0.8318 0.2658 0.1134 0.112 Uiso 1 1 calc R U . . .
 CM23 C 1.1575(5) 0.1350(3) 0.2778(3) 0.0847(15) Uani 1 1 d . . . . .
 HM2A H 1.1932 0.0855 0.2930 0.102 Uiso 1 1 calc R U . . .
 HM2B H 1.2000 0.1637 0.2490 0.102 Uiso 1 1 calc R U . . .
 C301 C -0.0633(5) 0.2253(3) 0.8317(3) 0.0896(16) Uani 1 1 d . . . . .
 C35 C 1.3842(5) 0.2494(4) 0.3308(4) 0.0939(17) Uani 1 1 d . . . . .
 H35A H 1.3756 0.1913 0.3322 0.113 Uiso 1 1 calc R U . . .
 H35B H 1.4242 0.2688 0.3777 0.113 Uiso 1 1 calc R U . . .
 C62 C 0.8696(5) 0.1650(3) 0.1702(3) 0.0859(15) Uani 1 1 d . . . . .
 C281 C 0.0359(5) 0.1947(3) 0.7480(3) 0.0931(17) Uani 1 1 d . . . . .
 H281 H 0.0497 0.1585 0.7150 0.112 Uiso 1 1 calc R U . . .
 C291 C -0.0375(5) 0.1738(3) 0.7847(4) 0.0958(18) Uani 1 1 d . . . . .
 H291 H -0.0722 0.1226 0.7782 0.115 Uiso 1 1 calc R U . . .
 C36 C 1.4465(5) 0.2726(4) 0.2788(4) 0.1035(19) Uani 1 1 d D . . . .
 H36A H 1.4010 0.2599 0.2315 0.124 Uiso 1 1 calc R U . . .
 H36B H 1.5119 0.2412 0.2862 0.124 Uiso 1 1 calc R U . . .
 C311 C -0.0093(6) 0.2990(3) 0.8419(4) 0.105(2) Uani 1 1 d . . . . .
 H311 H -0.0248 0.3353 0.8743 0.126 Uiso 1 1 calc R U . . .
 C321 C 0.0668(6) 0.3195(3) 0.8049(4) 0.1001(19) Uani 1 1 d . . . . .
 H321 H 0.1029 0.3701 0.8123 0.120 Uiso 1 1 calc R U . . .
 C28A C 0.2969(7) 0.1657(3) 0.8745(4) 0.073(3) Uani 0.5 1 d G U P A -1
 H28A H 0.2769 0.2122 0.8491 0.087 Uiso 0.5 1 calc R U P A -1
 C29A C 0.2338(6) 0.1351(4) 0.9176(4) 0.084(3) Uani 0.5 1 d G U P A -1
 H29A H 0.1707 0.1606 0.9217 0.101 Uiso 0.5 1 calc R U P A -1
 C30A C 0.2631(6) 0.0671(4) 0.9547(4) 0.089(3) Uani 0.5 1 d G U P A -1
 C31A C 0.3554(6) 0.0297(3) 0.9487(4) 0.086(3) Uani 0.5 1 d G U P A -1
 H31A H 0.3755 -0.0167 0.9740 0.103 Uiso 0.5 1 calc R U P A -1
 C32A C 0.4185(6) 0.0604(4) 0.9056(4) 0.080(2) Uani 0.5 1 d G U P A -1
 H32A H 0.4816 0.0349 0.9015 0.097 Uiso 0.5 1 calc R U P A -1
 C27A C 0.3892(7) 0.1284(4) 0.8685(4) 0.073(2) Uani 0.5 1 d G U P A -1
 C1S1 C 0.8016(5) 0.0617(3) 0.3524(4) 0.0945(18) Uani 1 1 d . . . . .
 H1SA H 0.8397 0.0913 0.3216 0.113 Uiso 1 1 calc R U . . .
 H1SB H 0.8044 0.0952 0.3938 0.113 Uiso 1 1 calc R U . . .
 C74 C 1.1775(6) 0.4395(3) 0.2565(3) 0.1005(13) Uani 1 1 d D U . . .
 H74A H 1.2400 0.4645 0.2911 0.121 Uiso 1 1 calc R U . . .
 H74B H 1.2040 0.3938 0.2357 0.121 Uiso 1 1 calc R U . . .
 C42 C 0.8844(7) 0.0285(3) 0.2008(4) 0.108(2) Uani 1 1 d . . . . .
 H42 H 0.8526 -0.0235 0.1975 0.129 Uiso 1 1 calc R U . . .
 C32 C 0.9909(6) 0.0420(3) 0.2348(4) 0.0977(18) Uani 1 1 d . . . . .
 H32 H 1.0305 0.0003 0.2587 0.117 Uiso 1 1 calc R U . . .
 C52 C 0.8217(6) 0.0897(3) 0.1708(3) 0.0966(18) Uani 1 1 d . . . . .
 H52 H 0.7461 0.0801 0.1507 0.116 Uiso 1 1 calc R U . . .
 C351 C 0.7816(6) 0.4336(5) 0.1089(4) 0.120(2) Uani 1 1 d D . . . .
 H35C H 0.7421 0.4668 0.1347 0.144 Uiso 0.5 1 calc R U P B -2
 H35D H 0.7300 0.3919 0.0833 0.144 Uiso 0.5 1 calc R U P B -2
 H35E H 0.7688 0.4855 0.1273 0.144 Uiso 0.5 1 calc R U P C 1
 H35F H 0.7145 0.3995 0.1040 0.144 Uiso 0.5 1 calc R U P C 1
 C94 C 1.2306(7) 0.5099(4) 0.1631(4) 0.123(2) Uani 1 1 d D U . . .
 H94A H 1.2187 0.5589 0.1372 0.184 Uiso 1 1 calc R U . . .
 H94B H 1.2289 0.4661 0.1306 0.184 Uiso 1 1 calc R U . . .
 H94C H 1.3016 0.5140 0.1967 0.184 Uiso 1 1 calc R U . . .
 C72 C 1.0445(6) 0.2736(3) 0.1308(4) 0.1021(12) Uani 1 1 d D U . . .
 H72A H 0.9849 0.2481 0.0945 0.123 Uiso 1 1 calc R U . . .
 H72B H 1.0386 0.3312 0.1266 0.123 Uiso 1 1 calc R U . . .
 C84 C 1.1393(6) 0.4950(4) 0.2026(4) 0.1135(16) Uani 1 1 d D U . . .
 H84A H 1.1235 0.5448 0.2232 0.136 Uiso 1 1 calc R U . . .
 H84B H 1.0717 0.4736 0.1702 0.136 Uiso 1 1 calc R U . . .
 C331 C -0.1732(8) 0.2494(5) 0.9102(5) 0.1034(19) Uani 0.75 1 d . U P . .
 H33A H -0.2121 0.2931 0.8840 0.124 Uiso 0.75 1 calc R U P . .
 H33B H -0.1100 0.2719 0.9458 0.124 Uiso 0.75 1 calc R U P . .
 C82 C 1.1466(7) 0.2532(4) 0.1188(4) 0.1232(17) Uani 1 1 d D U . . .
 H82A H 1.1500 0.1952 0.1187 0.148 Uiso 1 1 calc R U . . .
 H82B H 1.2064 0.2749 0.1572 0.148 Uiso 1 1 calc R U . . .
 C92 C 1.1629(8) 0.2850(5) 0.0489(4) 0.133(2) Uani 1 1 d D U . . .
 H92A H 1.0960 0.2746 0.0123 0.200 Uiso 1 1 calc R U . . .
 H92B H 1.2229 0.2588 0.0366 0.200 Uiso 1 1 calc R U . . .
 H92C H 1.1802 0.3418 0.0533 0.200 Uiso 1 1 calc R U . . .
 C37 C 1.4812(7) 0.3580(5) 0.2829(7) 0.167(4) Uani 1 1 d D . . . .
 H37A H 1.5141 0.3712 0.2441 0.251 Uiso 1 1 calc R U . . .
 H37B H 1.5345 0.3695 0.3271 0.251 Uiso 1 1 calc R U . . .
 H37C H 1.4176 0.3895 0.2801 0.251 Uiso 1 1 calc R U . . .
 C323 C 0.4727(8) 0.1100(7) 0.9486(7) 0.136(3) Uani 0.5 1 d G U P A -2
 H323 H 0.5481 0.1038 0.9531 0.164 Uiso 0.5 1 calc R U P A -2
 C273 C 0.4092(12) 0.1395(8) 0.8876(6) 0.131(3) Uani 0.5 1 d G U P A -2
 C283 C 0.2989(11) 0.1485(8) 0.8811(6) 0.129(3) Uani 0.5 1 d G U P A -2
 H283 H 0.2554 0.1687 0.8394 0.155 Uiso 0.5 1 calc R U P A -2
 C293 C 0.2521(8) 0.1279(8) 0.9356(8) 0.131(3) Uani 0.5 1 d G U P A -2
 H293 H 0.1767 0.1341 0.9312 0.157 Uiso 0.5 1 calc R U P A -2
 C303 C 0.3156(10) 0.0984(7) 0.9966(7) 0.134(2) Uani 0.5 1 d G U P A -2
 C313 C 0.4259(9) 0.0894(7) 1.0031(6) 0.138(3) Uani 0.5 1 d G U P A -2
 H313 H 0.4693 0.0692 1.0448 0.166 Uiso 0.5 1 calc R U P A -2
 O7A O 0.2033(9) 0.0300(6) 0.9960(6) 0.122(3) Uani 0.5 1 d . U P A -1
 O7 O 0.2616(10) 0.0822(6) 1.0464(7) 0.137(2) Uani 0.5 1 d . U P A -2
 C36B C 0.8274(19) 0.4834(10) 0.0582(10) 0.132(4) Uani 0.5 1 d D U P D -2
 H36C H 0.7709 0.5164 0.0305 0.159 Uiso 0.5 1 calc R U P D -2
 H36D H 0.8895 0.5181 0.0834 0.159 Uiso 0.5 1 calc R U P D -2
 C371 C 0.8630(16) 0.4272(10) 0.0128(9) 0.140(4) Uani 0.5 1 d D U P D -2
 H37D H 0.9207 0.3964 0.0409 0.210 Uiso 0.5 1 calc R U P D -2
 H37E H 0.8908 0.4559 -0.0226 0.210 Uiso 0.5 1 calc R U P D -2
 H37F H 0.8012 0.3917 -0.0100 0.210 Uiso 0.5 1 calc R U P D -2
 C37B C 0.8908(14) 0.5105(9) 0.0488(9) 0.131(4) Uani 0.5 1 d D U P D 1
 H37G H 0.8568 0.5598 0.0542 0.197 Uiso 0.5 1 calc R U P D 1
 H37H H 0.9212 0.5133 0.0078 0.197 Uiso 0.5 1 calc R U P D 1
 H37I H 0.9491 0.5021 0.0904 0.197 Uiso 0.5 1 calc R U P D 1
 C361 C 0.8067(17) 0.4433(11) 0.0397(8) 0.130(4) Uani 0.5 1 d D U P D 1
 H36E H 0.7406 0.4556 0.0038 0.156 Uiso 0.5 1 calc R U P D 1
 H36F H 0.8357 0.3947 0.0254 0.156 Uiso 0.5 1 calc R U P D 1
 C1S2 C 0.5067(19) 0.132(2) 1.1513(17) 0.184(7) Uani 0.25 1 d D U P E -1
 H1SC H 0.5443 0.1652 1.1923 0.221 Uiso 0.25 1 calc R U P E -1
 H1SD H 0.5567 0.0918 1.1447 0.221 Uiso 0.25 1 calc R U P E -1
 Cl1 Cl 0.3886(8) 0.0851(5) 1.1687(6) 0.143(3) Uani 0.25 1 d D . P E -1
 Cl2 Cl 0.4809(9) 0.1880(10) 1.0824(7) 0.204(5) Uani 0.25 1 d D U P E -1
 O6 O -0.1827(6) 0.1498(3) 0.9935(3) 0.1409(19) Uani 1 1 d D . . . .
 H6A H -0.1987 0.1014 1.0175 0.211 Uiso 0.5 1 d D U P F 1
 C341 C -0.2481(8) 0.2010(7) 0.9440(5) 0.151(3) Uani 1 1 d . . . . .
 H34A H -0.2880 0.2358 0.9681 0.181 Uiso 1 1 calc R U . . .
 H34B H -0.3018 0.1694 0.9083 0.181 Uiso 1 1 calc R U . . .
 O8 O 0.1327(11) -0.0311(6) 1.0900(7) 0.149(3) Uani 0.5 1 d D U P A -2
 H8B H 0.1315 -0.0146 1.0464 0.179 Uiso 0.25 1 d D U P G -2
 C34A C 0.0555(16) 0.0164(10) 1.0524(10) 0.137(3) Uani 0.5 1 d . U P A -1
 H34C H 0.1089 0.0018 1.0953 0.164 Uiso 0.5 1 calc R U P A -1
 H34D H 0.0001 0.0474 1.0663 0.164 Uiso 0.5 1 calc R U P A -1
 C343 C 0.2229(16) 0.0096(11) 1.1385(11) 0.146(3) Uani 0.5 1 d . U P A -2
 H34E H 0.2513 -0.0253 1.1779 0.175 Uiso 0.5 1 calc R U P A -2
 H34F H 0.1965 0.0567 1.1574 0.175 Uiso 0.5 1 calc R U P A -2
 C33A C 0.1126(15) 0.0662(9) 1.0085(10) 0.131(3) Uani 0.5 1 d . U P A -1
 H33C H 0.0611 0.0763 0.9635 0.157 Uiso 0.5 1 calc R U P A -1
 H33D H 0.1367 0.1176 1.0324 0.157 Uiso 0.5 1 calc R U P A -1
 C333 C 0.3128(15) 0.0344(10) 1.1057(11) 0.143(3) Uani 0.5 1 d . U P A -2
 H33E H 0.3706 0.0658 1.1390 0.171 Uiso 0.5 1 calc R U P A -2
 H33F H 0.3450 -0.0119 1.0899 0.171 Uiso 0.5 1 calc R U P A -2
 O8A O 0.0055(7) -0.0513(6) 1.0177(6) 0.139(3) Uani 0.5 1 d D U P A -1
 H8AB H 0.0701 -0.0703 1.0165 0.167 Uiso 0.25 1 d D U P H -1
 H6B H -0.1091 0.1695 0.9906 0.4(2) Uiso 0.5 1 d D . P I 2
 H8AA H -0.0423 -0.0335 0.9821 0.427 Uiso 0.25 1 d D U P J -2
 H8A H 0.1354 -0.0645 1.0433 0.427 Uiso 0.25 1 d D U P K -3

loop_
  _atom_site_aniso_label
  _atom_site_aniso_U_11
  _atom_site_aniso_U_22
  _atom_site_aniso_U_33
  _atom_site_aniso_U_23
  _atom_site_aniso_U_13
  _atom_site_aniso_U_12
 Cl1S 0.1220(12) 0.0688(8) 0.1258(12) 0.0026(7) 0.0409(10) -0.0089(7)
 Cl2S 0.1027(12) 0.1121(12) 0.1446(15) -0.0002(10) 0.0272(11) -0.0286(9)
 O4 0.102(2) 0.0523(16) 0.090(2) -0.0042(15) 0.0247(18) -0.0025(15)
 O3 0.077(2) 0.0632(17) 0.091(2) 0.0095(16) 0.0235(19) 0.0010(15)
 O2 0.108(2) 0.0631(17) 0.103(2) 0.0008(16) 0.036(2) -0.0116(16)
 O1 0.087(2) 0.075(2) 0.086(2) 0.0124(17) 0.021(2) -0.0001(17)
 O5 0.120(3) 0.110(3) 0.117(3) 0.004(2) 0.051(3) 0.009(2)
 C231 0.077(3) 0.045(2) 0.083(3) 0.007(2) 0.010(3) -0.012(2)
 C14 0.085(4) 0.042(2) 0.084(3) -0.002(2) 0.027(3) -0.014(2)
 C233 0.076(3) 0.049(2) 0.074(3) 0.005(2) 0.017(2) -0.008(2)
 C243 0.073(3) 0.051(2) 0.081(3) 0.005(2) 0.018(3) -0.012(2)
 C153 0.084(3) 0.055(2) 0.084(3) 0.005(2) 0.018(3) -0.010(2)
 C64 0.083(3) 0.045(2) 0.097(4) -0.002(2) 0.030(3) -0.017(2)
 C221 0.076(3) 0.049(2) 0.079(3) 0.007(2) 0.017(3) -0.013(2)
 C223 0.076(3) 0.049(2) 0.080(3) 0.008(2) 0.018(3) -0.011(2)
 C121 0.088(4) 0.049(2) 0.083(3) 0.011(2) 0.022(3) -0.009(2)
 C24 0.101(4) 0.042(2) 0.096(4) 0.004(2) 0.037(3) -0.013(2)
 C241 0.080(3) 0.047(2) 0.089(3) 0.010(2) 0.015(3) -0.003(2)
 C91 0.080(3) 0.053(2) 0.084(3) 0.006(2) 0.022(3) -0.008(2)
 C123 0.089(4) 0.049(2) 0.078(3) 0.005(2) 0.018(3) -0.011(2)
 C43 0.086(3) 0.048(2) 0.081(3) 0.003(2) 0.023(3) -0.005(2)
 C33 0.077(3) 0.053(2) 0.084(3) 0.003(2) 0.019(3) -0.003(2)
 C203 0.089(4) 0.043(2) 0.094(3) -0.001(2) 0.020(3) -0.015(2)
 C191 0.086(4) 0.045(2) 0.095(4) 0.001(2) 0.011(3) -0.009(2)
 C13 0.079(3) 0.056(2) 0.082(3) 0.010(2) 0.022(3) -0.002(2)
 C151 0.082(3) 0.051(2) 0.090(3) 0.007(2) 0.022(3) -0.004(2)
 C193 0.075(3) 0.053(2) 0.084(3) 0.002(2) 0.019(3) -0.010(2)
 C21 0.073(3) 0.072(3) 0.085(3) 0.004(3) 0.016(3) -0.006(2)
 C54 0.104(4) 0.053(3) 0.085(3) -0.004(2) 0.031(3) -0.026(3)
 C213 0.087(4) 0.052(2) 0.088(3) 0.003(2) 0.019(3) -0.014(2)
 C93 0.086(4) 0.053(2) 0.087(3) 0.009(2) 0.024(3) -0.006(2)
 C53 0.078(3) 0.046(2) 0.093(4) 0.001(2) 0.018(3) -0.003(2)
 C63 0.087(3) 0.051(2) 0.085(3) 0.002(2) 0.026(3) 0.002(2)
 C83 0.091(4) 0.056(3) 0.084(3) 0.004(2) 0.028(3) -0.013(2)
 C61 0.069(3) 0.061(3) 0.099(4) 0.014(3) 0.024(3) 0.001(2)
 C201 0.095(4) 0.048(2) 0.103(4) 0.012(3) 0.015(3) -0.017(2)
 C101 0.087(4) 0.055(2) 0.088(3) 0.005(2) 0.023(3) -0.005(2)
 C163 0.089(4) 0.059(3) 0.083(3) -0.002(2) 0.022(3) -0.008(2)
 C131 0.088(4) 0.046(2) 0.093(4) 0.003(2) 0.023(3) -0.010(2)
 C113 0.093(4) 0.046(2) 0.091(3) 0.006(2) 0.021(3) -0.010(2)
 C81 0.076(3) 0.062(3) 0.086(3) 0.005(2) 0.017(3) -0.006(2)
 C73 0.099(4) 0.045(2) 0.085(3) -0.001(2) 0.024(3) -0.001(2)
 C211 0.088(4) 0.051(2) 0.092(3) 0.004(2) 0.026(3) -0.012(2)
 C34 0.101(4) 0.046(2) 0.103(4) 0.003(2) 0.050(4) -0.007(2)
 C23 0.074(3) 0.052(2) 0.085(3) 0.003(2) 0.015(3) -0.005(2)
 C133 0.084(3) 0.051(2) 0.099(4) 0.004(2) 0.028(3) -0.010(2)
 C51 0.075(3) 0.062(3) 0.094(4) 0.007(2) 0.028(3) -0.004(2)
 C44 0.116(5) 0.044(2) 0.097(4) -0.009(2) 0.045(4) -0.019(3)
 C11 0.072(3) 0.072(3) 0.076(3) 0.006(3) 0.018(3) -0.001(2)
 CM41 0.089(4) 0.055(2) 0.093(4) 0.007(2) 0.030(3) 0.001(2)
 C41 0.071(3) 0.065(3) 0.088(3) 0.009(3) 0.022(3) -0.003(2)
 C71 0.079(3) 0.067(3) 0.087(3) 0.004(2) 0.023(3) -0.006(2)
 C111 0.083(3) 0.046(2) 0.095(4) 0.004(2) 0.025(3) -0.009(2)
 C143 0.083(4) 0.061(3) 0.094(4) 0.009(3) 0.024(3) -0.012(2)
 C251 0.102(4) 0.060(3) 0.105(4) 0.007(3) 0.031(4) 0.003(3)
 CM34 0.087(4) 0.057(3) 0.094(4) -0.001(2) 0.024(3) -0.014(2)
 C161 0.085(4) 0.061(3) 0.100(4) 0.001(3) 0.022(3) 0.000(2)
 C103 0.096(4) 0.048(2) 0.091(3) 0.004(2) 0.028(3) -0.003(2)
 C181 0.105(4) 0.048(3) 0.113(4) 0.001(3) 0.022(4) -0.008(3)
 C253 0.086(4) 0.062(3) 0.106(4) 0.001(3) 0.031(3) -0.002(3)
 C141 0.084(4) 0.055(3) 0.099(4) 0.007(3) 0.026(3) -0.009(2)
 C31 0.077(3) 0.065(3) 0.092(4) 0.005(3) 0.019(3) -0.015(2)
 C173 0.101(4) 0.069(3) 0.094(4) -0.004(3) 0.029(3) -0.007(3)
 C12 0.101(4) 0.054(3) 0.089(4) -0.008(2) 0.030(3) -0.013(3)
 C271 0.102(4) 0.059(3) 0.090(4) 0.004(3) 0.025(3) 0.006(3)
 C261 0.108(5) 0.056(3) 0.102(4) 0.005(3) 0.036(4) 0.007(3)
 C263 0.094(4) 0.070(3) 0.114(4) 0.009(3) 0.043(4) -0.002(3)
 C183 0.096(4) 0.051(2) 0.095(4) -0.003(2) 0.025(3) -0.006(2)
 C22 0.111(4) 0.056(3) 0.083(3) -0.006(2) 0.028(3) -0.005(3)
 C171 0.101(4) 0.060(3) 0.113(4) -0.004(3) 0.035(4) -0.004(3)
 CM12 0.103(4) 0.083(3) 0.086(4) 0.000(3) 0.014(3) -0.017(3)
 CM23 0.109(4) 0.056(3) 0.093(4) 0.002(2) 0.035(3) 0.001(3)
 C301 0.103(4) 0.069(3) 0.101(4) 0.004(3) 0.033(4) 0.005(3)
 C35 0.077(4) 0.093(4) 0.109(4) 0.012(3) 0.018(3) 0.013(3)
 C62 0.102(5) 0.067(3) 0.087(4) -0.002(3) 0.023(3) -0.016(3)
 C281 0.106(5) 0.076(3) 0.103(4) -0.005(3) 0.037(4) 0.001(3)
 C291 0.100(4) 0.071(3) 0.118(5) -0.008(3) 0.033(4) -0.005(3)
 C36 0.087(4) 0.111(5) 0.116(5) 0.001(4) 0.034(4) 0.001(3)
 C311 0.152(6) 0.067(3) 0.119(5) 0.009(3) 0.070(5) 0.024(3)
 C321 0.131(5) 0.056(3) 0.124(5) 0.001(3) 0.052(4) 0.007(3)
 C28A 0.081(6) 0.057(5) 0.080(5) -0.018(4) 0.022(5) -0.018(4)
 C29A 0.099(6) 0.063(5) 0.091(6) -0.022(5) 0.027(5) -0.014(5)
 C30A 0.113(6) 0.070(5) 0.086(5) -0.007(4) 0.033(5) -0.023(5)
 C31A 0.110(6) 0.063(5) 0.089(5) 0.003(4) 0.033(5) -0.011(4)
 C32A 0.106(6) 0.051(4) 0.088(5) -0.002(4) 0.033(5) -0.012(4)
 C27A 0.094(6) 0.049(4) 0.080(5) -0.005(4) 0.034(5) -0.009(4)
 C1S1 0.106(4) 0.060(3) 0.110(4) 0.000(3) 0.018(4) -0.018(3)
 C74 0.125(3) 0.080(2) 0.103(3) 0.000(2) 0.042(2) -0.004(2)
 C42 0.141(6) 0.057(3) 0.126(5) -0.015(3) 0.039(5) -0.022(4)
 C32 0.127(6) 0.060(3) 0.107(4) -0.007(3) 0.032(4) -0.011(3)
 C52 0.115(5) 0.076(4) 0.097(4) -0.016(3) 0.029(4) -0.027(3)
 C351 0.113(5) 0.146(6) 0.103(5) 0.054(4) 0.027(4) 0.023(4)
 C94 0.159(6) 0.100(4) 0.120(5) 0.012(4) 0.060(4) -0.016(4)
 C72 0.117(3) 0.077(2) 0.115(2) -0.0012(19) 0.037(2) -0.009(2)
 C84 0.139(4) 0.089(3) 0.114(3) -0.001(3) 0.035(3) -0.003(3)
 C331 0.114(4) 0.105(4) 0.105(4) 0.006(3) 0.051(4) 0.019(3)
 C82 0.135(4) 0.101(3) 0.132(4) -0.004(3) 0.031(3) 0.006(3)
 C92 0.155(6) 0.132(5) 0.126(5) 0.012(4) 0.059(5) 0.012(4)
 C37 0.111(6) 0.123(6) 0.286(14) 0.052(7) 0.081(8) 0.016(5)
 C323 0.130(6) 0.127(5) 0.171(7) 0.038(5) 0.072(5) 0.015(5)
 C273 0.126(6) 0.118(5) 0.168(7) 0.034(5) 0.071(5) 0.015(5)
 C283 0.123(6) 0.116(5) 0.167(7) 0.035(5) 0.070(5) 0.013(5)
 C293 0.125(6) 0.119(5) 0.169(6) 0.035(5) 0.071(5) 0.015(4)
 C303 0.130(5) 0.122(4) 0.170(6) 0.041(4) 0.074(5) 0.015(4)
 C313 0.133(5) 0.128(5) 0.172(6) 0.042(5) 0.070(5) 0.016(4)
 O7A 0.134(6) 0.114(5) 0.130(6) -0.010(4) 0.066(5) -0.047(5)
 O7 0.138(5) 0.124(4) 0.171(6) 0.047(4) 0.075(4) 0.015(4)
 C36B 0.135(9) 0.141(8) 0.117(7) 0.040(6) 0.024(6) 0.006(7)
 C371 0.145(10) 0.146(8) 0.124(8) 0.039(6) 0.023(7) 0.001(7)
 C37B 0.135(10) 0.137(8) 0.119(8) 0.040(6) 0.025(7) -0.003(7)
 C361 0.133(9) 0.137(8) 0.117(8) 0.038(6) 0.026(6) 0.005(7)
 C1S2 0.092(9) 0.271(17) 0.177(13) -0.060(13) 0.022(10) -0.043(11)
 Cl1 0.132(6) 0.118(5) 0.178(8) -0.020(5) 0.034(6) 0.013(5)
 Cl2 0.112(6) 0.290(15) 0.194(11) -0.043(10) 0.020(7) -0.057(8)
 O6 0.196(6) 0.110(3) 0.126(4) 0.010(3) 0.061(4) -0.015(4)
 C341 0.130(7) 0.204(10) 0.124(7) -0.006(7) 0.043(6) 0.006(7)
 O8 0.158(6) 0.133(6) 0.177(7) 0.047(5) 0.078(6) 0.010(5)
 C34A 0.142(6) 0.128(5) 0.150(6) -0.004(5) 0.064(5) -0.039(5)
 C343 0.153(6) 0.131(5) 0.174(7) 0.050(5) 0.077(5) 0.013(5)
 C33A 0.141(6) 0.121(5) 0.141(6) -0.009(4) 0.065(5) -0.041(5)
 C333 0.146(5) 0.127(5) 0.175(6) 0.052(4) 0.075(5) 0.014(4)
 O8A 0.139(6) 0.129(5) 0.157(6) 0.003(5) 0.060(5) -0.039(5)

_geom_special_details
;
 All esds (except the esd in the dihedral angle between two l.s. planes)
 are estimated using the full covariance matrix.  The cell esds are taken
 into account individually in the estimation of esds in distances, angles
 and torsion angles; correlations between esds in cell parameters are only
 used when they are defined by crystal symmetry.  An approximate (isotropic)
 treatment of cell esds is used for estimating esds involving l.s. planes.
;
loop_
  _geom_bond_atom_site_label_1
  _geom_bond_atom_site_label_2
  _geom_bond_distance
  _geom_bond_site_symmetry_2
  _geom_bond_publ_flag
 Cl1S C1S1 1.750(6) . ?
 Cl2S C1S1 1.762(6) . ?
 O4 C14 1.374(6) . ?
 O4 C74 1.457(7) . ?
 O3 C13 1.383(6) . ?
 O3 C35 1.444(6) . ?
 O2 C12 1.405(6) . ?
 O2 C72 1.436(8) . ?
 O1 C11 1.381(6) . ?
 O1 C351 1.439(7) . ?
 O5 C301 1.363(7) . ?
 O5 C331 1.375(9) . ?
 C231 C221 1.405(7) . ?
 C231 C121 1.441(6) . ?
 C231 C241 1.425(7) . ?
 C14 C64 1.389(7) . ?
 C14 C24 1.407(8) . ?
 C233 C243 1.429(7) . ?
 C233 C223 1.402(7) . ?
 C233 C123 1.433(6) . ?
 C243 C153 1.413(7) . ?
 C243 C193 1.428(6) . ?
 C153 C163 1.420(8) . ?
 C153 C143 1.445(7) . ?
 C64 C54 1.396(8) . ?
 C64 CM34 1.526(7) . ?
 C221 C91 1.417(7) . ?
 C221 C211 1.451(6) . ?
 C223 C213 1.445(6) . ?
 C223 C93 1.410(7) . ?
 C121 C131 1.431(7) . ?
 C121 C111 1.389(7) . ?
 C24 C34 1.393(8) . ?
 C24 CM41 1.497(8) . ?
 C241 C191 1.436(6) . ?
 C241 C151 1.393(7) . ?
 C91 C101 1.420(6) . ?
 C91 C81 1.426(8) . ?
 C123 C113 1.395(7) . ?
 C123 C133 1.418(7) . ?
 C43 C33 1.406(6) . ?
 C43 C53 1.392(7) . ?
 C43 C73 1.451(8) . ?
 C33 H33 0.9500 . ?
 C33 C23 1.383(7) . ?
 C203 H203 0.9500 . ?
 C203 C193 1.418(7) . ?
 C203 C213 1.343(7) . ?
 C191 C201 1.421(8) . ?
 C191 C181 1.398(8) . ?
 C13 C63 1.398(7) . ?
 C13 C23 1.391(7) . ?
 C151 C161 1.422(8) . ?
 C151 C141 1.450(6) . ?
 C193 C183 1.394(7) . ?
 C21 C11 1.399(7) . ?
 C21 C31 1.370(7) . ?
 C21 CM12 1.527(8) . ?
 C54 H54 0.9500 . ?
 C54 C44 1.392(8) . ?
 C213 H213 0.9500 . ?
 C93 C83 1.407(7) . ?
 C93 C103 1.432(6) . ?
 C53 H53 0.9500 . ?
 C53 C63 1.382(7) . ?
 C63 CM23 1.517(8) . ?
 C83 C73 1.194(7) . ?
 C61 C51 1.380(7) . ?
 C61 C11 1.385(8) . ?
 C61 CM41 1.529(7) . ?
 C201 H201 0.9500 . ?
 C201 C211 1.331(8) . ?
 C101 H101 0.9500 . ?
 C101 C111 1.370(7) . ?
 C163 C253 1.428(8) . ?
 C163 C173 1.403(7) . ?
 C131 H131 0.9500 . ?
 C131 C141 1.320(7) . ?
 C113 H113 0.9500 . ?
 C113 C103 1.381(7) . ?
 C81 C71 1.193(7) . ?
 C211 H211 0.9500 . ?
 C34 H34 0.9500 . ?
 C34 C44 1.371(8) . ?
 C23 CM34 1.535(6) . ?
 C133 H133 0.9500 . ?
 C133 C143 1.343(8) . ?
 C51 H51 0.9500 . ?
 C51 C41 1.409(7) . ?
 C44 H44 0.9500 . ?
 CM41 HM4A 0.9900 . ?
 CM41 HM4B 0.9900 . ?
 C41 C71 1.434(8) . ?
 C41 C31 1.378(8) . ?
 C111 H111 0.9500 . ?
 C143 H143 0.9500 . ?
 C251 C161 1.417(9) . ?
 C251 C261 1.207(8) . ?
 CM34 HM3A 0.9900 . ?
 CM34 HM3B 0.9900 . ?
 C161 C171 1.429(7) . ?
 C103 H103 0.9500 . ?
 C181 H181 0.9500 . ?
 C181 C171 1.350(8) . ?
 C253 C263 1.182(8) . ?
 C141 H141 0.9500 . ?
 C31 H31 0.9500 . ?
 C173 H173 0.9500 . ?
 C173 C183 1.375(8) . ?
 C12 C22 1.405(8) . ?
 C12 C62 1.369(8) . ?
 C271 C261 1.427(9) . ?
 C271 C281 1.398(8) . ?
 C271 C321 1.388(8) . ?
 C263 C27A 1.427(8) . ?
 C263 C273 1.515(11) . ?
 C183 H183 0.9500 . ?
 C22 CM23 1.518(8) . ?
 C22 C32 1.395(7) . ?
 C171 H171 0.9500 . ?
 CM12 HM1A 0.9900 . ?
 CM12 HM1B 0.9900 . ?
 CM12 C62 1.513(8) . ?
 CM23 HM2A 0.9900 . ?
 CM23 HM2B 0.9900 . ?
 C301 C291 1.382(9) . ?
 C301 C311 1.390(9) . ?
 C35 H35A 0.9900 . ?
 C35 H35B 0.9900 . ?
 C35 C36 1.486(9) . ?
 C62 C52 1.393(7) . ?
 C281 H281 0.9500 . ?
 C281 C291 1.349(8) . ?
 C291 H291 0.9500 . ?
 C36 H36A 0.9900 . ?
 C36 H36B 0.9900 . ?
 C36 C37 1.494(9) . ?
 C311 H311 0.9500 . ?
 C311 C321 1.379(9) . ?
 C321 H321 0.9500 . ?
 C28A H28A 0.9500 . ?
 C28A C29A 1.3900 . ?
 C28A C27A 1.3900 . ?
 C29A H29A 0.9500 . ?
 C29A C30A 1.3900 . ?
 C30A C31A 1.3900 . ?
 C30A O7A 1.378(10) . ?
 C31A H31A 0.9500 . ?
 C31A C32A 1.3900 . ?
 C32A H32A 0.9500 . ?
 C32A C27A 1.3900 . ?
 C1S1 H1SA 0.9900 . ?
 C1S1 H1SB 0.9900 . ?
 C74 H74A 0.9900 . ?
 C74 H74B 0.9900 . ?
 C74 C84 1.436(8) . ?
 C42 H42 0.9500 . ?
 C42 C32 1.362(10) . ?
 C42 C52 1.387(10) . ?
 C32 H32 0.9500 . ?
 C52 H52 0.9500 . ?
 C351 H35C 0.9900 . ?
 C351 H35D 0.9900 . ?
 C351 H35E 0.9900 . ?
 C351 H35F 0.9900 . ?
 C351 C36B 1.518(15) . ?
 C351 C361 1.489(15) . ?
 C94 H94A 0.9800 . ?
 C94 H94B 0.9800 . ?
 C94 H94C 0.9800 . ?
 C94 C84 1.559(9) . ?
 C72 H72A 0.9900 . ?
 C72 H72B 0.9900 . ?
 C72 C82 1.431(9) . ?
 C84 H84A 0.9900 . ?
 C84 H84B 0.9900 . ?
 C331 H33A 0.9900 . ?
 C331 H33B 0.9900 . ?
 C331 C341 1.505(13) . ?
 C82 H82A 0.9900 . ?
 C82 H82B 0.9900 . ?
 C82 C92 1.544(10) . ?
 C92 H92A 0.9800 . ?
 C92 H92B 0.9800 . ?
 C92 H92C 0.9800 . ?
 C37 H37A 0.9800 . ?
 C37 H37B 0.9800 . ?
 C37 H37C 0.9800 . ?
 C323 H323 0.9500 . ?
 C323 C273 1.3900 . ?
 C323 C313 1.3900 . ?
 C273 C283 1.3900 . ?
 C283 H283 0.9500 . ?
 C283 C293 1.3900 . ?
 C293 H293 0.9500 . ?
 C293 C303 1.3900 . ?
 C303 C313 1.3900 . ?
 C303 O7 1.351(13) . ?
 C313 H313 0.9500 . ?
 O7A C33A 1.404(19) . ?
 O7 C333 1.47(2) . ?
 C36B H36C 0.9900 . ?
 C36B H36D 0.9900 . ?
 C36B C371 1.470(16) . ?
 C371 H37D 0.9800 . ?
 C371 H37E 0.9800 . ?
 C371 H37F 0.9800 . ?
 C37B H37G 0.9800 . ?
 C37B H37H 0.9800 . ?
 C37B H37I 0.9800 . ?
 C37B C361 1.503(16) . ?
 C361 H36E 0.9900 . ?
 C361 H36F 0.9900 . ?
 C1S2 H1SC 0.9900 . ?
 C1S2 H1SD 0.9900 . ?
 C1S2 Cl1 1.771(18) . ?
 C1S2 Cl2 1.638(19) . ?
 O6 H6A 0.988(5) . ?
 O6 C341 1.445(11) . ?
 O6 H6B 0.991(7) . ?
 C341 H34A 0.9900 . ?
 C341 H34B 0.9900 . ?
 O8 H8B 0.904(12) . ?
 O8 C343 1.45(2) . ?
 O8 H8A 1.093(14) . ?
 C34A H34C 0.9900 . ?
 C34A H34D 0.9900 . ?
 C34A C33A 1.50(2) . ?
 C34A O8A 1.383(18) . ?
 C343 H34E 0.9900 . ?
 C343 H34F 0.9900 . ?
 C343 C333 1.49(2) . ?
 C33A H33C 0.9900 . ?
 C33A H33D 0.9900 . ?
 C333 H33E 0.9900 . ?
 C333 H33F 0.9900 . ?
 O8A H8AB 0.902(9) . ?
 O8A H8AA 0.876(10) . ?

loop_
  _geom_angle_atom_site_label_1
  _geom_angle_atom_site_label_2
  _geom_angle_atom_site_label_3
  _geom_angle
  _geom_angle_site_symmetry_1
  _geom_angle_site_symmetry_3
  _geom_angle_publ_flag
 C14 O4 C74 114.5(4) . . ?
 C13 O3 C35 112.5(4) . . ?
 C12 O2 C72 114.7(4) . . ?
 C11 O1 C351 112.4(4) . . ?
 C301 O5 C331 120.2(6) . . ?
 C221 C231 C121 119.4(5) . . ?
 C221 C231 C241 121.6(4) . . ?
 C241 C231 C121 118.9(5) . . ?
 O4 C14 C64 120.0(5) . . ?
 O4 C14 C24 118.2(5) . . ?
 C64 C14 C24 121.5(5) . . ?
 C243 C233 C123 118.9(4) . . ?
 C223 C233 C243 120.6(4) . . ?
 C223 C233 C123 120.4(5) . . ?
 C153 C243 C233 120.7(4) . . ?
 C153 C243 C193 120.2(5) . . ?
 C193 C243 C233 119.1(4) . . ?
 C243 C153 C163 119.6(4) . . ?
 C243 C153 C143 118.5(5) . . ?
 C163 C153 C143 121.9(5) . . ?
 C14 C64 C54 118.3(5) . . ?
 C14 C64 CM34 120.6(5) . . ?
 C54 C64 CM34 121.0(5) . . ?
 C231 C221 C91 120.7(4) . . ?
 C231 C221 C211 117.8(5) . . ?
 C91 C221 C211 121.5(4) . . ?
 C233 C223 C213 118.6(5) . . ?
 C233 C223 C93 120.7(4) . . ?
 C93 C223 C213 120.7(4) . . ?
 C131 C121 C231 117.5(5) . . ?
 C111 C121 C231 118.3(5) . . ?
 C111 C121 C131 124.2(4) . . ?
 C14 C24 CM41 119.4(5) . . ?
 C34 C24 C14 117.4(5) . . ?
 C34 C24 CM41 123.1(5) . . ?
 C231 C241 C191 118.3(5) . . ?
 C151 C241 C231 121.0(4) . . ?
 C151 C241 C191 120.7(5) . . ?
 C221 C91 C101 118.5(5) . . ?
 C221 C91 C81 121.2(4) . . ?
 C101 C91 C81 120.1(5) . . ?
 C113 C123 C233 118.0(4) . . ?
 C113 C123 C133 123.3(4) . . ?
 C133 C123 C233 118.6(5) . . ?
 C33 C43 C73 121.5(5) . . ?
 C53 C43 C33 118.2(5) . . ?
 C53 C43 C73 120.3(4) . . ?
 C43 C33 H33 119.8 . . ?
 C23 C33 C43 120.5(5) . . ?
 C23 C33 H33 119.8 . . ?
 C193 C203 H203 118.9 . . ?
 C213 C203 H203 118.9 . . ?
 C213 C203 C193 122.2(4) . . ?
 C201 C191 C241 118.6(5) . . ?
 C181 C191 C241 117.7(5) . . ?
 C181 C191 C201 123.7(4) . . ?
 O3 C13 C63 118.6(5) . . ?
 O3 C13 C23 120.5(4) . . ?
 C23 C13 C63 120.8(5) . . ?
 C241 C151 C161 120.5(4) . . ?
 C241 C151 C141 118.9(5) . . ?
 C161 C151 C141 120.6(5) . . ?
 C203 C193 C243 118.7(5) . . ?
 C183 C193 C243 118.6(5) . . ?
 C183 C193 C203 122.6(4) . . ?
 C11 C21 CM12 120.8(5) . . ?
 C31 C21 C11 118.1(5) . . ?
 C31 C21 CM12 121.1(4) . . ?
 C64 C54 H54 119.6 . . ?
 C44 C54 C64 120.8(5) . . ?
 C44 C54 H54 119.6 . . ?
 C223 C213 H213 119.6 . . ?
 C203 C213 C223 120.7(5) . . ?
 C203 C213 H213 119.6 . . ?
 C223 C93 C103 118.3(5) . . ?
 C83 C93 C223 122.5(4) . . ?
 C83 C93 C103 119.2(5) . . ?
 C43 C53 H53 118.9 . . ?
 C63 C53 C43 122.3(4) . . ?
 C63 C53 H53 118.9 . . ?
 C13 C63 CM23 121.9(5) . . ?
 C53 C63 C13 118.3(5) . . ?
 C53 C63 CM23 119.7(4) . . ?
 C73 C83 C93 177.6(6) . . ?
 C51 C61 C11 118.8(4) . . ?
 C51 C61 CM41 119.7(5) . . ?
 C11 C61 CM41 121.5(5) . . ?
 C191 C201 H201 118.7 . . ?
 C211 C201 C191 122.7(4) . . ?
 C211 C201 H201 118.7 . . ?
 C91 C101 H101 119.8 . . ?
 C111 C101 C91 120.3(5) . . ?
 C111 C101 H101 119.8 . . ?
 C153 C163 C253 120.6(4) . . ?
 C173 C163 C153 118.8(5) . . ?
 C173 C163 C253 120.4(5) . . ?
 C121 C131 H131 118.3 . . ?
 C141 C131 C121 123.3(4) . . ?
 C141 C131 H131 118.3 . . ?
 C123 C113 H113 119.0 . . ?
 C103 C113 C123 122.1(4) . . ?
 C103 C113 H113 119.0 . . ?
 C71 C81 C91 171.5(6) . . ?
 C83 C73 C43 176.3(5) . . ?
 C221 C211 H211 119.5 . . ?
 C201 C211 C221 120.9(5) . . ?
 C201 C211 H211 119.5 . . ?
 C24 C34 H34 119.0 . . ?
 C44 C34 C24 121.9(5) . . ?
 C44 C34 H34 119.0 . . ?
 C33 C23 C13 119.9(4) . . ?
 C33 C23 CM34 119.2(5) . . ?
 C13 C23 CM34 120.9(5) . . ?
 C123 C133 H133 118.6 . . ?
 C143 C133 C123 122.7(4) . . ?
 C143 C133 H133 118.6 . . ?
 C61 C51 H51 119.4 . . ?
 C61 C51 C41 121.1(5) . . ?
 C41 C51 H51 119.4 . . ?
 C54 C44 H44 120.3 . . ?
 C34 C44 C54 119.4(5) . . ?
 C34 C44 H44 120.3 . . ?
 O1 C11 C21 119.9(5) . . ?
 O1 C11 C61 118.8(4) . . ?
 C61 C11 C21 121.3(5) . . ?
 C24 CM41 C61 111.5(4) . . ?
 C24 CM41 HM4A 109.3 . . ?
 C24 CM41 HM4B 109.3 . . ?
 C61 CM41 HM4A 109.3 . . ?
 C61 CM41 HM4B 109.3 . . ?
 HM4A CM41 HM4B 108.0 . . ?
 C51 C41 C71 120.6(5) . . ?
 C31 C41 C51 117.7(5) . . ?
 C31 C41 C71 121.6(4) . . ?
 C81 C71 C41 173.1(6) . . ?
 C121 C111 H111 118.7 . . ?
 C101 C111 C121 122.6(4) . . ?
 C101 C111 H111 118.7 . . ?
 C153 C143 H143 119.8 . . ?
 C133 C143 C153 120.5(5) . . ?
 C133 C143 H143 119.8 . . ?
 C261 C251 C161 179.1(6) . . ?
 C64 CM34 C23 110.6(4) . . ?
 C64 CM34 HM3A 109.5 . . ?
 C64 CM34 HM3B 109.5 . . ?
 C23 CM34 HM3A 109.5 . . ?
 C23 CM34 HM3B 109.5 . . ?
 HM3A CM34 HM3B 108.1 . . ?
 C151 C161 C171 117.2(5) . . ?
 C251 C161 C151 122.0(4) . . ?
 C251 C161 C171 120.8(5) . . ?
 C93 C103 H103 119.8 . . ?
 C113 C103 C93 120.4(5) . . ?
 C113 C103 H103 119.8 . . ?
 C191 C181 H181 119.0 . . ?
 C171 C181 C191 122.0(5) . . ?
 C171 C181 H181 119.0 . . ?
 C263 C253 C163 176.5(7) . . ?
 C151 C141 H141 119.8 . . ?
 C131 C141 C151 120.3(5) . . ?
 C131 C141 H141 119.8 . . ?
 C21 C31 C41 122.8(4) . . ?
 C21 C31 H31 118.6 . . ?
 C41 C31 H31 118.6 . . ?
 C163 C173 H173 119.3 . . ?
 C183 C173 C163 121.5(5) . . ?
 C183 C173 H173 119.3 . . ?
 C22 C12 O2 117.0(5) . . ?
 C62 C12 O2 119.9(5) . . ?
 C62 C12 C22 123.0(5) . . ?
 C281 C271 C261 122.0(5) . . ?
 C321 C271 C261 121.3(5) . . ?
 C321 C271 C281 116.7(6) . . ?
 C251 C261 C271 178.7(7) . . ?
 C253 C263 C27A 176.2(7) . . ?
 C253 C263 C273 167.0(8) . . ?
 C193 C183 H183 119.4 . . ?
 C173 C183 C193 121.2(4) . . ?
 C173 C183 H183 119.4 . . ?
 C12 C22 CM23 121.0(4) . . ?
 C32 C22 C12 117.0(6) . . ?
 C32 C22 CM23 121.7(5) . . ?
 C161 C171 H171 119.0 . . ?
 C181 C171 C161 121.9(6) . . ?
 C181 C171 H171 119.0 . . ?
 C21 CM12 HM1A 109.5 . . ?
 C21 CM12 HM1B 109.5 . . ?
 HM1A CM12 HM1B 108.1 . . ?
 C62 CM12 C21 110.6(5) . . ?
 C62 CM12 HM1A 109.5 . . ?
 C62 CM12 HM1B 109.5 . . ?
 C63 CM23 C22 110.0(5) . . ?
 C63 CM23 HM2A 109.7 . . ?
 C63 CM23 HM2B 109.7 . . ?
 C22 CM23 HM2A 109.7 . . ?
 C22 CM23 HM2B 109.7 . . ?
 HM2A CM23 HM2B 108.2 . . ?
 O5 C301 C291 117.4(5) . . ?
 O5 C301 C311 124.2(6) . . ?
 C291 C301 C311 118.4(6) . . ?
 O3 C35 H35A 109.8 . . ?
 O3 C35 H35B 109.8 . . ?
 O3 C35 C36 109.4(5) . . ?
 H35A C35 H35B 108.2 . . ?
 C36 C35 H35A 109.8 . . ?
 C36 C35 H35B 109.8 . . ?
 C12 C62 CM12 120.1(4) . . ?
 C12 C62 C52 118.0(5) . . ?
 C52 C62 CM12 121.3(6) . . ?
 C271 C281 H281 119.1 . . ?
 C291 C281 C271 121.8(6) . . ?
 C291 C281 H281 119.1 . . ?
 C301 C291 H291 119.3 . . ?
 C281 C291 C301 121.4(5) . . ?
 C281 C291 H291 119.3 . . ?
 C35 C36 H36A 109.0 . . ?
 C35 C36 H36B 109.0 . . ?
 C35 C36 C37 113.1(7) . . ?
 H36A C36 H36B 107.8 . . ?
 C37 C36 H36A 109.0 . . ?
 C37 C36 H36B 109.0 . . ?
 C301 C311 H311 120.1 . . ?
 C321 C311 C301 119.8(6) . . ?
 C321 C311 H311 120.1 . . ?
 C271 C321 H321 119.0 . . ?
 C311 C321 C271 122.0(5) . . ?
 C311 C321 H321 119.0 . . ?
 C29A C28A H28A 120.0 . . ?
 C29A C28A C27A 120.0 . . ?
 C27A C28A H28A 120.0 . . ?
 C28A C29A H29A 120.0 . . ?
 C28A C29A C30A 120.0 . . ?
 C30A C29A H29A 120.0 . . ?
 C29A C30A C31A 120.0 . . ?
 O7A C30A C29A 124.4(7) . . ?
 O7A C30A C31A 115.5(7) . . ?
 C30A C31A H31A 120.0 . . ?
 C32A C31A C30A 120.0 . . ?
 C32A C31A H31A 120.0 . . ?
 C31A C32A H32A 120.0 . . ?
 C27A C32A C31A 120.0 . . ?
 C27A C32A H32A 120.0 . . ?
 C28A C27A C263 121.3(5) . . ?
 C32A C27A C263 118.7(5) . . ?
 C32A C27A C28A 120.0 . . ?
 Cl1S C1S1 Cl2S 111.9(3) . . ?
 Cl1S C1S1 H1SA 109.2 . . ?
 Cl1S C1S1 H1SB 109.2 . . ?
 Cl2S C1S1 H1SA 109.2 . . ?
 Cl2S C1S1 H1SB 109.2 . . ?
 H1SA C1S1 H1SB 107.9 . . ?
 O4 C74 H74A 108.7 . . ?
 O4 C74 H74B 108.7 . . ?
 H74A C74 H74B 107.6 . . ?
 C84 C74 O4 114.2(6) . . ?
 C84 C74 H74A 108.7 . . ?
 C84 C74 H74B 108.7 . . ?
 C32 C42 H42 119.5 . . ?
 C32 C42 C52 121.0(5) . . ?
 C52 C42 H42 119.5 . . ?
 C22 C32 H32 119.7 . . ?
 C42 C32 C22 120.7(6) . . ?
 C42 C32 H32 119.7 . . ?
 C62 C52 H52 120.0 . . ?
 C42 C52 C62 120.0(6) . . ?
 C42 C52 H52 120.0 . . ?
 O1 C351 H35C 110.0 . . ?
 O1 C351 H35D 110.0 . . ?
 O1 C351 H35E 109.6 . . ?
 O1 C351 H35F 109.6 . . ?
 O1 C351 C36B 108.4(10) . . ?
 O1 C351 C361 110.1(10) . . ?
 H35C C351 H35D 108.4 . . ?
 H35E C351 H35F 108.2 . . ?
 C36B C351 H35C 110.0 . . ?
 C36B C351 H35D 110.0 . . ?
 C361 C351 H35E 109.6 . . ?
 C361 C351 H35F 109.6 . . ?
 H94A C94 H94B 109.5 . . ?
 H94A C94 H94C 109.5 . . ?
 H94B C94 H94C 109.5 . . ?
 C84 C94 H94A 109.5 . . ?
 C84 C94 H94B 109.5 . . ?
 C84 C94 H94C 109.5 . . ?
 O2 C72 H72A 109.0 . . ?
 O2 C72 H72B 109.0 . . ?
 H72A C72 H72B 107.8 . . ?
 C82 C72 O2 113.0(6) . . ?
 C82 C72 H72A 109.0 . . ?
 C82 C72 H72B 109.0 . . ?
 C74 C84 C94 107.5(6) . . ?
 C74 C84 H84A 110.2 . . ?
 C74 C84 H84B 110.2 . . ?
 C94 C84 H84A 110.2 . . ?
 C94 C84 H84B 110.2 . . ?
 H84A C84 H84B 108.5 . . ?
 O5 C331 H33A 110.4 . . ?
 O5 C331 H33B 110.4 . . ?
 O5 C331 C341 106.6(8) . . ?
 H33A C331 H33B 108.6 . . ?
 C341 C331 H33A 110.4 . . ?
 C341 C331 H33B 110.4 . . ?
 C72 C82 H82A 109.2 . . ?
 C72 C82 H82B 109.2 . . ?
 C72 C82 C92 112.0(7) . . ?
 H82A C82 H82B 107.9 . . ?
 C92 C82 H82A 109.2 . . ?
 C92 C82 H82B 109.2 . . ?
 C82 C92 H92A 109.5 . . ?
 C82 C92 H92B 109.5 . . ?
 C82 C92 H92C 109.5 . . ?
 H92A C92 H92B 109.5 . . ?
 H92A C92 H92C 109.5 . . ?
 H92B C92 H92C 109.5 . . ?
 C36 C37 H37A 109.5 . . ?
 C36 C37 H37B 109.5 . . ?
 C36 C37 H37C 109.5 . . ?
 H37A C37 H37B 109.5 . . ?
 H37A C37 H37C 109.5 . . ?
 H37B C37 H37C 109.5 . . ?
 C273 C323 H323 120.0 . . ?
 C273 C323 C313 120.0 . . ?
 C313 C323 H323 120.0 . . ?
 C323 C273 C263 120.8(9) . . ?
 C283 C273 C263 119.2(9) . . ?
 C283 C273 C323 120.0 . . ?
 C273 C283 H283 120.0 . . ?
 C293 C283 C273 120.0 . . ?
 C293 C283 H283 120.0 . . ?
 C283 C293 H293 120.0 . . ?
 C283 C293 C303 120.0 . . ?
 C303 C293 H293 120.0 . . ?
 C313 C303 C293 120.0 . . ?
 O7 C303 C293 114.5(10) . . ?
 O7 C303 C313 125.5(10) . . ?
 C323 C313 H313 120.0 . . ?
 C303 C313 C323 120.0 . . ?
 C303 C313 H313 120.0 . . ?
 C30A O7A C33A 119.3(11) . . ?
 C303 O7 C333 119.0(12) . . ?
 C351 C36B H36C 110.6 . . ?
 C351 C36B H36D 110.6 . . ?
 H36C C36B H36D 108.8 . . ?
 C371 C36B C351 105.6(13) . . ?
 C371 C36B H36C 110.6 . . ?
 C371 C36B H36D 110.6 . . ?
 C36B C371 H37D 109.5 . . ?
 C36B C371 H37E 109.5 . . ?
 C36B C371 H37F 109.5 . . ?
 H37D C371 H37E 109.5 . . ?
 H37D C371 H37F 109.5 . . ?
 H37E C371 H37F 109.5 . . ?
 H37G C37B H37H 109.5 . . ?
 H37G C37B H37I 109.5 . . ?
 H37H C37B H37I 109.5 . . ?
 C361 C37B H37G 109.5 . . ?
 C361 C37B H37H 109.5 . . ?
 C361 C37B H37I 109.5 . . ?
 C351 C361 C37B 105.6(13) . . ?
 C351 C361 H36E 110.6 . . ?
 C351 C361 H36F 110.6 . . ?
 C37B C361 H36E 110.6 . . ?
 C37B C361 H36F 110.6 . . ?
 H36E C361 H36F 108.8 . . ?
 H1SC C1S2 H1SD 107.7 . . ?
 Cl1 C1S2 H1SC 108.9 . . ?
 Cl1 C1S2 H1SD 108.9 . . ?
 Cl2 C1S2 H1SC 108.9 . . ?
 Cl2 C1S2 H1SD 108.9 . . ?
 Cl2 C1S2 Cl1 113.5(15) . . ?
 C341 O6 H6A 134.2(8) . . ?
 C341 O6 H6B 99.7(5) . . ?
 C331 C341 H34A 110.1 . . ?
 C331 C341 H34B 110.1 . . ?
 O6 C341 C331 108.1(7) . . ?
 O6 C341 H34A 110.1 . . ?
 O6 C341 H34B 110.1 . . ?
 H34A C341 H34B 108.4 . . ?
 C343 O8 H8B 108.8(12) . . ?
 H34C C34A H34D 107.9 . . ?
 C33A C34A H34C 109.1 . . ?
 C33A C34A H34D 109.1 . . ?
 O8A C34A H34C 109.1 . . ?
 O8A C34A H34D 109.1 . . ?
 O8A C34A C33A 112.3(15) . . ?
 O8 C343 H34E 109.1 . . ?
 O8 C343 H34F 109.1 . . ?
 O8 C343 C333 112.6(17) . . ?
 H34E C343 H34F 107.8 . . ?
 C333 C343 H34E 109.1 . . ?
 C333 C343 H34F 109.1 . . ?
 O7A C33A C34A 111.9(15) . . ?
 O7A C33A H33C 109.2 . . ?
 O7A C33A H33D 109.2 . . ?
 C34A C33A H33C 109.2 . . ?
 C34A C33A H33D 109.2 . . ?
 H33C C33A H33D 107.9 . . ?
 O7 C333 C343 104.8(14) . . ?
 O7 C333 H33E 110.8 . . ?
 O7 C333 H33F 110.8 . . ?
 C343 C333 H33E 110.8 . . ?
 C343 C333 H33F 110.8 . . ?
 H33E C333 H33F 108.9 . . ?
 C34A O8A H8AB 91.7(11) . . ?

loop_
  _geom_torsion_atom_site_label_1
  _geom_torsion_atom_site_label_2
  _geom_torsion_atom_site_label_3
  _geom_torsion_atom_site_label_4
  _geom_torsion
  _geom_torsion_site_symmetry_1
  _geom_torsion_site_symmetry_2
  _geom_torsion_site_symmetry_3
  _geom_torsion_site_symmetry_4
  _geom_torsion_publ_flag
 O4 C14 C64 C54 178.2(4) . . . . ?
 O4 C14 C64 CM34 -6.0(6) . . . . ?
 O4 C14 C24 C34 -177.3(4) . . . . ?
 O4 C14 C24 CM41 5.4(6) . . . . ?
 O4 C74 C84 C94 -172.2(5) . . . . ?
 O3 C13 C63 C53 178.8(4) . . . . ?
 O3 C13 C63 CM23 -4.2(7) . . . . ?
 O3 C13 C23 C33 -178.7(4) . . . . ?
 O3 C13 C23 CM34 2.7(7) . . . . ?
 O3 C35 C36 C37 70.3(8) . . . . ?
 O2 C12 C22 CM23 8.0(8) . . . . ?
 O2 C12 C22 C32 -178.5(5) . . . . ?
 O2 C12 C62 CM12 -10.2(8) . . . . ?
 O2 C12 C62 C52 178.1(5) . . . . ?
 O2 C72 C82 C92 -175.1(6) . . . . ?
 O1 C351 C36B C371 71.5(17) . . . . ?
 O1 C351 C361 C37B -73.1(16) . . . . ?
 O5 C301 C291 C281 179.1(6) . . . . ?
 O5 C301 C311 C321 179.8(6) . . . . ?
 O5 C331 C341 O6 72.7(9) . . . . ?
 C231 C221 C91 C101 -1.8(7) . . . . ?
 C231 C221 C91 C81 173.5(5) . . . . ?
 C231 C221 C211 C201 -1.0(8) . . . . ?
 C231 C121 C131 C141 0.1(8) . . . . ?
 C231 C121 C111 C101 -1.9(8) . . . . ?
 C231 C241 C191 C201 1.1(7) . . . . ?
 C231 C241 C191 C181 -179.7(5) . . . . ?
 C231 C241 C151 C161 178.9(5) . . . . ?
 C231 C241 C151 C141 -1.3(7) . . . . ?
 C14 O4 C74 C84 -88.9(6) . . . . ?
 C14 C64 C54 C44 1.7(6) . . . . ?
 C14 C64 CM34 C23 -59.5(6) . . . . ?
 C14 C24 C34 C44 -3.4(7) . . . . ?
 C14 C24 CM41 C61 64.6(6) . . . . ?
 C233 C243 C153 C163 -179.8(5) . . . . ?
 C233 C243 C153 C143 -0.8(7) . . . . ?
 C233 C243 C193 C203 -1.1(7) . . . . ?
 C233 C243 C193 C183 178.1(5) . . . . ?
 C233 C223 C213 C203 0.4(8) . . . . ?
 C233 C223 C93 C83 178.8(5) . . . . ?
 C233 C223 C93 C103 1.4(7) . . . . ?
 C233 C123 C113 C103 1.8(8) . . . . ?
 C233 C123 C133 C143 -2.3(8) . . . . ?
 C243 C233 C223 C213 -1.1(7) . . . . ?
 C243 C233 C223 C93 179.1(5) . . . . ?
 C243 C233 C123 C113 179.3(5) . . . . ?
 C243 C233 C123 C133 1.1(7) . . . . ?
 C243 C153 C163 C253 -174.5(5) . . . . ?
 C243 C153 C163 C173 0.6(8) . . . . ?
 C243 C153 C143 C133 -0.3(8) . . . . ?
 C243 C193 C183 C173 2.9(8) . . . . ?
 C153 C243 C193 C203 179.3(5) . . . . ?
 C153 C243 C193 C183 -1.6(7) . . . . ?
 C153 C163 C173 C183 0.7(9) . . . . ?
 C64 C14 C24 C34 8.9(6) . . . . ?
 C64 C14 C24 CM41 -168.5(4) . . . . ?
 C64 C54 C44 C34 3.6(7) . . . . ?
 C221 C231 C121 C131 -179.1(4) . . . . ?
 C221 C231 C121 C111 1.7(7) . . . . ?
 C221 C231 C241 C191 -1.7(7) . . . . ?
 C221 C231 C241 C151 179.6(5) . . . . ?
 C221 C91 C101 C111 1.6(8) . . . . ?
 C223 C233 C243 C153 -178.9(5) . . . . ?
 C223 C233 C243 C193 1.4(7) . . . . ?
 C223 C233 C123 C113 -1.4(7) . . . . ?
 C223 C233 C123 C133 -179.6(5) . . . . ?
 C223 C93 C103 C113 -1.0(8) . . . . ?
 C121 C231 C221 C91 0.1(7) . . . . ?
 C121 C231 C221 C211 179.5(5) . . . . ?
 C121 C231 C241 C191 -179.6(5) . . . . ?
 C121 C231 C241 C151 1.7(7) . . . . ?
 C121 C131 C141 C151 0.4(8) . . . . ?
 C24 C14 C64 C54 -8.1(6) . . . . ?
 C24 C14 C64 CM34 167.7(4) . . . . ?
 C24 C34 C44 C54 -2.7(7) . . . . ?
 C241 C231 C221 C91 -177.7(5) . . . . ?
 C241 C231 C221 C211 1.7(7) . . . . ?
 C241 C231 C121 C131 -1.1(7) . . . . ?
 C241 C231 C121 C111 179.6(5) . . . . ?
 C241 C191 C201 C211 -0.4(8) . . . . ?
 C241 C191 C181 C171 1.2(9) . . . . ?
 C241 C151 C161 C251 -179.3(5) . . . . ?
 C241 C151 C161 C171 0.4(8) . . . . ?
 C241 C151 C141 C131 0.2(8) . . . . ?
 C91 C221 C211 C201 178.4(5) . . . . ?
 C91 C101 C111 C121 0.2(8) . . . . ?
 C123 C233 C243 C153 0.4(7) . . . . ?
 C123 C233 C243 C193 -179.2(5) . . . . ?
 C123 C233 C223 C213 179.6(5) . . . . ?
 C123 C233 C223 C93 -0.2(7) . . . . ?
 C123 C113 C103 C93 -0.6(8) . . . . ?
 C123 C133 C143 C153 1.9(8) . . . . ?
 C43 C33 C23 C13 -2.6(7) . . . . ?
 C43 C33 C23 CM34 176.1(4) . . . . ?
 C43 C53 C63 C13 2.2(8) . . . . ?
 C43 C53 C63 CM23 -174.8(5) . . . . ?
 C33 C43 C53 C63 -0.4(7) . . . . ?
 C33 C23 CM34 C64 -60.7(6) . . . . ?
 C203 C193 C183 C173 -178.0(5) . . . . ?
 C191 C241 C151 C161 0.3(8) . . . . ?
 C191 C241 C151 C141 -179.9(5) . . . . ?
 C191 C201 C211 C221 0.4(8) . . . . ?
 C191 C181 C171 C161 -0.5(9) . . . . ?
 C13 O3 C35 C36 174.9(5) . . . . ?
 C13 C63 CM23 C22 -124.2(5) . . . . ?
 C13 C23 CM34 C64 118.0(5) . . . . ?
 C151 C241 C191 C201 179.7(5) . . . . ?
 C151 C241 C191 C181 -1.1(8) . . . . ?
 C151 C161 C171 C181 -0.3(9) . . . . ?
 C193 C243 C153 C163 -0.1(7) . . . . ?
 C193 C243 C153 C143 178.8(5) . . . . ?
 C193 C203 C213 C223 -0.1(8) . . . . ?
 C21 CM12 C62 C12 -63.6(7) . . . . ?
 C21 CM12 C62 C52 107.8(6) . . . . ?
 C54 C64 CM34 C23 116.2(5) . . . . ?
 C213 C223 C93 C83 -1.0(8) . . . . ?
 C213 C223 C93 C103 -178.4(5) . . . . ?
 C213 C203 C193 C243 0.4(8) . . . . ?
 C213 C203 C193 C183 -178.7(5) . . . . ?
 C93 C223 C213 C203 -179.8(5) . . . . ?
 C53 C43 C33 C23 0.6(7) . . . . ?
 C53 C63 CM23 C22 52.7(6) . . . . ?
 C63 C13 C23 C33 4.4(7) . . . . ?
 C63 C13 C23 CM34 -174.3(5) . . . . ?
 C83 C93 C103 C113 -178.5(5) . . . . ?
 C61 C51 C41 C71 -174.3(5) . . . . ?
 C61 C51 C41 C31 2.6(8) . . . . ?
 C201 C191 C181 C171 -179.7(6) . . . . ?
 C163 C153 C143 C133 178.6(5) . . . . ?
 C163 C173 C183 C193 -2.5(9) . . . . ?
 C131 C121 C111 C101 178.9(5) . . . . ?
 C113 C123 C133 C143 179.6(5) . . . . ?
 C81 C91 C101 C111 -173.7(5) . . . . ?
 C73 C43 C33 C23 -178.5(5) . . . . ?
 C73 C43 C53 C63 178.7(5) . . . . ?
 C211 C221 C91 C101 178.9(5) . . . . ?
 C211 C221 C91 C81 -5.9(8) . . . . ?
 C34 C24 CM41 C61 -112.6(5) . . . . ?
 C23 C13 C63 C53 -4.2(7) . . . . ?
 C23 C13 C63 CM23 172.8(5) . . . . ?
 C133 C123 C113 C103 179.9(5) . . . . ?
 C51 C61 C11 O1 177.2(4) . . . . ?
 C51 C61 C11 C21 -4.3(8) . . . . ?
 C51 C61 CM41 C24 51.8(7) . . . . ?
 C51 C41 C31 C21 -2.3(8) . . . . ?
 C11 O1 C351 C36B 167.5(9) . . . . ?
 C11 O1 C351 C361 -160.9(8) . . . . ?
 C11 C21 C31 C41 -1.1(8) . . . . ?
 C11 C21 CM12 C62 120.0(5) . . . . ?
 C11 C61 C51 C41 0.6(8) . . . . ?
 C11 C61 CM41 C24 -124.7(5) . . . . ?
 CM41 C24 C34 C44 173.8(4) . . . . ?
 CM41 C61 C51 C41 -176.0(5) . . . . ?
 CM41 C61 C11 O1 -6.2(7) . . . . ?
 CM41 C61 C11 C21 172.3(5) . . . . ?
 C71 C41 C31 C21 174.5(5) . . . . ?
 C111 C121 C131 C141 179.3(5) . . . . ?
 C143 C153 C163 C253 6.5(8) . . . . ?
 C143 C153 C163 C173 -178.3(5) . . . . ?
 C251 C161 C171 C181 179.4(6) . . . . ?
 CM34 C64 C54 C44 -174.1(4) . . . . ?
 C161 C151 C141 C131 -180.0(5) . . . . ?
 C181 C191 C201 C211 -179.6(6) . . . . ?
 C253 C163 C173 C183 175.9(5) . . . . ?
 C253 C263 C273 C323 -51(4) . . . . ?
 C253 C263 C273 C283 131(3) . . . . ?
 C141 C151 C161 C251 0.9(8) . . . . ?
 C141 C151 C161 C171 -179.4(5) . . . . ?
 C31 C21 C11 O1 -177.0(5) . . . . ?
 C31 C21 C11 C61 4.5(8) . . . . ?
 C31 C21 CM12 C62 -56.7(7) . . . . ?
 C12 O2 C72 C82 -92.6(7) . . . . ?
 C12 C22 CM23 C63 67.8(7) . . . . ?
 C12 C22 C32 C42 0.8(9) . . . . ?
 C12 C62 C52 C42 0.4(9) . . . . ?
 C271 C281 C291 C301 2.3(10) . . . . ?
 C261 C271 C281 C291 178.7(6) . . . . ?
 C261 C271 C321 C311 -179.7(6) . . . . ?
 C263 C273 C283 C293 178.3(11) . . . . ?
 C22 C12 C62 CM12 166.1(5) . . . . ?
 C22 C12 C62 C52 -5.6(9) . . . . ?
 CM12 C21 C11 O1 6.1(8) . . . . ?
 CM12 C21 C11 C61 -172.3(5) . . . . ?
 CM12 C21 C31 C41 175.7(5) . . . . ?
 CM12 C62 C52 C42 -171.2(6) . . . . ?
 CM23 C22 C32 C42 174.3(6) . . . . ?
 C301 O5 C331 C341 -174.6(7) . . . . ?
 C301 C311 C321 C271 -0.2(10) . . . . ?
 C35 O3 C13 C63 -82.6(6) . . . . ?
 C35 O3 C13 C23 100.4(5) . . . . ?
 C62 C12 C22 CM23 -168.4(6) . . . . ?
 C62 C12 C22 C32 5.1(9) . . . . ?
 C281 C271 C321 C311 0.6(9) . . . . ?
 C291 C301 C311 C321 0.8(10) . . . . ?
 C311 C301 C291 C281 -1.9(10) . . . . ?
 C321 C271 C281 C291 -1.6(9) . . . . ?
 C28A C29A C30A C31A 0.0 . . . . ?
 C28A C29A C30A O7A -176.8(8) . . . . ?
 C29A C28A C27A C263 -177.5(7) . . . . ?
 C29A C28A C27A C32A 0.0 . . . . ?
 C29A C30A C31A C32A 0.0 . . . . ?
 C29A C30A O7A C33A -7.1(15) . . . . ?
 C30A C31A C32A C27A 0.0 . . . . ?
 C30A O7A C33A C34A 178.0(12) . . . . ?
 C31A C30A O7A C33A 176.0(11) . . . . ?
 C31A C32A C27A C263 177.5(7) . . . . ?
 C31A C32A C27A C28A 0.0 . . . . ?
 C27A C28A C29A C30A 0.0 . . . . ?
 C74 O4 C14 C64 -76.7(5) . . . . ?
 C74 O4 C14 C24 109.3(5) . . . . ?
 C32 C22 CM23 C63 -105.4(6) . . . . ?
 C32 C42 C52 C62 5.3(10) . . . . ?
 C52 C42 C32 C22 -5.9(10) . . . . ?
 C351 O1 C11 C21 89.3(6) . . . . ?
 C351 O1 C11 C61 -92.2(6) . . . . ?
 C72 O2 C12 C22 111.5(6) . . . . ?
 C72 O2 C12 C62 -72.0(7) . . . . ?
 C331 O5 C301 C291 -176.3(7) . . . . ?
 C331 O5 C301 C311 4.7(10) . . . . ?
 C323 C273 C283 C293 0.0 . . . . ?
 C273 C323 C313 C303 0.0 . . . . ?
 C273 C283 C293 C303 0.0 . . . . ?
 C283 C293 C303 C313 0.0 . . . . ?
 C283 C293 C303 O7 178.6(12) . . . . ?
 C293 C303 C313 C323 0.0 . . . . ?
 C293 C303 O7 C333 166.1(13) . . . . ?
 C303 O7 C333 C343 -164.8(15) . . . . ?
 C313 C323 C273 C263 -178.3(11) . . . . ?
 C313 C323 C273 C283 0.0 . . . . ?
 C313 C303 O7 C333 -15(2) . . . . ?
 O7A C30A C31A C32A 177.0(8) . . . . ?
 O7 C303 C313 C323 -178.4(13) . . . . ?
 O8 C343 C333 O7 56.0(19) . . . . ?
 O8A C34A C33A O7A -68(2) . . . . ?

_smtbx_masks_special_details
;
A solvent mask was calculated and 99 electrons were 
found in a volume of 352\%A^3^ in 1 void per unit cell. 
This is consistent with the presence of 
1[CH2Cl2] per Unit Cell 
which account for 84 electrons 
per unit cell.
;
loop_
  _smtbx_masks_void_nr
  _smtbx_masks_void_average_x
  _smtbx_masks_void_average_y
  _smtbx_masks_void_average_z
  _smtbx_masks_void_volume
  _smtbx_masks_void_count_electrons
  _smtbx_masks_void_content
 1 0.500 0.500 1.000 351.8 99.4 '2 CH2Cl2'

_smtbx_masks_void_probe_radius     1.2
_smtbx_masks_void_truncation_radius  1.2
_shelx_res_file
;
    cu_luv270_dcm_hex_200k_c6_rd.res created by SHELXL-2014/7

TITL cu_luv270_dcm_hex_200k_c6_rd_a.res in P-1
REM Old TITL cu_LUV270_DCM_Hex_200K_c6_rd in P-1
REM SHELXT solution in P-1: R1 0.327, Rweak 0.020, Alpha 0.075
REM <I/s> 0.000 for 0 systematic absences, Orientation as input
REM Formula found by SHELXT: C99 O9 Cl2
CELL 1.54184 12.686183 17.020958 19.795101 90.1645 104.0808 92.8758
ZERR 2 0.00084 0.00074 0.001279 0.0043 0.0057 0.0044
LATT 1
SFAC C H Cl O
UNIT 194 164 5 16
EQIV $1 -X,-Y,2-Z
DFIX 1.5 C84 C94 C37 C36 C92 C82 C82 C72 C84 C74
SADI O6 H6a O6 H6b
SIMU 0.004 0.008 1.7 C82 C92 C72
SIMU 0.002 0.004 1.7 O2 C72
DFIX 1.7 Cl1 C1S2 Cl2 C1S2
SIMU 0.004 0.008 1.7 O7A C33A C34A O8A
SIMU 0.004 0.008 1.7 C333 C343 O8 O7
DANG 2.9 Cl2 Cl1
SADI O8A H8Ab O8A H8Aa
SIMU 0.004 0.008 1.7 Cl2 C1S2 Cl1
SADI O8 H8b O8 H8a
SIMU 0.004 0.008 1.7 O7
SIMU 0.004 0.008 1.7 O5
SIMU 0.004 0.008 1.7 O7 C303 C313 C323 C273 C283 C293
SIMU 0.04 0.08 1.7 C27A C29A C30A C32A C28A C31A
SIMU 0.004 0.008 1.7 O7A
SIMU 0.01 0.02 1.7 C313 C273 C283 C303 C323 C293
SIMU 0.01 0.02 1.7 C31A C29A C28A C32A C30A C27A
DFIX 1.5 C361 C351 C36B C351
DFIX 1.5 C37B C361 C371 C36B
DANG 2.4 C351 C37B
DANG 2.4 C371 C351
SIMU 0.004 0.008 1.7 C36B C361 C37B C371
SIMU 0.01 0.02 1.7 C331
SIMU 0.004 0.008 1.7 O5 C331
SIMU 0.004 0.008 1.7 C94 C84 C74 O4
DELU 0.001 0.001 O4 C74

L.S. 8 0 0
PLAN  17
SIZE 0.02 0.17 0.2
TEMP -73
CONF
BIND O8A H8Aa
FREE O8A C33A_$1
FREE O8A C34A_$1
FREE O8A H33d_$1
FREE O8A H33c_$1
BIND O8 H8a
FREE H33c H8Ab_$1
BIND C303 O7
BOND
list 4
MORE -1
BOND $H
ABIN
fmap 2 53
acta
SHEL 100 0.84
OMIT 0 -1 1
OMIT 1 0 1
OMIT -2 2 0
OMIT -1 -1 2
OMIT 0 1 0
OMIT 0 -2 1
OMIT 1 -2 3
OMIT -1 -3 1
OMIT -11 -2 10
OMIT 1 0 2
OMIT 0 -3 3
OMIT -3 2 0
OMIT 0 1 2
OMIT 0 -1 4
OMIT -2 -2 3
OMIT -2 1 2
OMIT -3 -3 1
OMIT 1 -2 1
OMIT 0 -10 2
OMIT -2 1 1
OMIT -7 -8 10
OMIT 1 0 4
OMIT 1 -1 2
OMIT -2 8 2
OMIT 2 0 0
OMIT -1 -6 9
OMIT 4 -1 2
OMIT 1 1 0
OMIT -1 1 3
OMIT -2 -11 2
OMIT 1 0 0
OMIT 2 2 0
OMIT -4 2 6
OMIT 4 2 1
OMIT -3 -1 2
OMIT 13 0 5
OMIT 0 -10 1
OMIT 2 -1 3
OMIT 6 -15 1
OMIT -1 0 1
OMIT 1 2 6
OMIT -6 0 1
OMIT 0 10 0
OMIT -3 4 5
OMIT 0 -3 4
OMIT -4 3 4
OMIT -5 -2 4
OMIT -5 4 1
OMIT -6 -7 8
OMIT -6 3 3
OMIT -1 -5 4
OMIT -4 -2 2
REM <olex2.extras>
REM <HklSrc "%.\\cu_LUV270_DCM_Hex_200K_0m.hkl">
REM </olex2.extras>

WGHT    0.193200
FVAR       0.06986
CL1S  3    0.868836   -0.024465    0.378882    11.00000    0.12199    0.06882 =
         0.12580    0.00260    0.04090   -0.00894
CL2S  3    0.664795    0.041384    0.307859    11.00000    0.10273    0.11213 =
         0.14460   -0.00020    0.02721   -0.02857
O4    4    1.095642    0.411384    0.292324    11.00000    0.10177    0.05227 =
         0.09043   -0.00422    0.02467   -0.00248
O3    4    1.278545    0.282388    0.312055    11.00000    0.07685    0.06317 =
         0.09088    0.00951    0.02347    0.00099
O2    4    1.031350    0.250370    0.198122    11.00000    0.10831    0.06307 =
         0.10257    0.00081    0.03578   -0.01160
O1    4    0.870570    0.398973    0.156767    11.00000    0.08687    0.07487 =
         0.08585    0.01237    0.02115   -0.00012
O5    4   -0.139469    0.199582    0.865781    11.00000    0.12004    0.10952 =
         0.11671    0.00447    0.05109    0.00946
C231  1    0.486291    0.251254    0.539197    11.00000    0.07706    0.04501 =
         0.08259    0.00663    0.00985   -0.01199
C14   1    1.090503    0.456444    0.349007    11.00000    0.08525    0.04219 =
         0.08418   -0.00157    0.02659   -0.01424
C233  1    0.748376    0.143671    0.629178    11.00000    0.07567    0.04928 =
         0.07392    0.00498    0.01747   -0.00757
C243  1    0.701563    0.194004    0.670576    11.00000    0.07296    0.05134 =
         0.08084    0.00450    0.01770   -0.01164
C153  1    0.625842    0.163350    0.706778    11.00000    0.08381    0.05504 =
         0.08436    0.00527    0.01824   -0.01006
C64   1    1.168625    0.450823    0.411379    11.00000    0.08251    0.04463 =
         0.09715   -0.00155    0.03031   -0.01652
C221  1    0.564988    0.276150    0.503638    11.00000    0.07568    0.04902 =
         0.07878    0.00749    0.01711   -0.01263
C223  1    0.824856    0.173960    0.594207    11.00000    0.07613    0.04900 =
         0.08036    0.00769    0.01807   -0.01084
C121  1    0.447806    0.169854    0.534604    11.00000    0.08800    0.04909 =
         0.08331    0.01080    0.02151   -0.00908
C24   1    0.999248    0.501804    0.343851    11.00000    0.10111    0.04198 =
         0.09591    0.00432    0.03699   -0.01252
C241  1    0.440582    0.305062    0.578016    11.00000    0.08040    0.04669 =
         0.08934    0.01041    0.01492   -0.00333
C91   1    0.606520    0.222153    0.463317    11.00000    0.08041    0.05295 =
         0.08449    0.00628    0.02192   -0.00770
C123  1    0.716761    0.061437    0.624559    11.00000    0.08902    0.04930 =
         0.07828    0.00489    0.01812   -0.01065
C43   1    1.079117    0.205839    0.440663    11.00000    0.08562    0.04768 =
         0.08062    0.00272    0.02331   -0.00475
C33   1    1.135284    0.279869    0.452262    11.00000    0.07711    0.05329 =
         0.08389    0.00281    0.01886   -0.00252
AFIX  43
H33   2    1.128933    0.312114    0.490178    11.00000   -1.20000
AFIX   0
C203  1    0.809042    0.304773    0.638284    11.00000    0.08934    0.04305 =
         0.09364   -0.00087    0.02012   -0.01481
AFIX  43
H203  2    0.829725    0.359334    0.641151    11.00000   -1.20000
AFIX   0
C191  1    0.479170    0.386096    0.581792    11.00000    0.08615    0.04544 =
         0.09503    0.00098    0.01087   -0.00860
C13   1    1.212588    0.257670    0.355017    11.00000    0.07926    0.05637 =
         0.08183    0.01025    0.02195   -0.00226
C151  1    0.362137    0.279572    0.612684    11.00000    0.08161    0.05097 =
         0.08971    0.00742    0.02235   -0.00380
C193  1    0.731852    0.276137    0.674619    11.00000    0.07538    0.05342 =
         0.08384    0.00182    0.01934   -0.01008
C21   1    0.800627    0.287607    0.209967    11.00000    0.07323    0.07179 =
         0.08535    0.00412    0.01631   -0.00585
C54   1    1.162298    0.499235    0.467147    11.00000    0.10422    0.05341 =
         0.08463   -0.00421    0.03104   -0.02580
AFIX  43
H54   2    1.216056    0.497318    0.509847    11.00000   -1.20000
AFIX   0
C213  1    0.853905    0.257334    0.599941    11.00000    0.08686    0.05170 =
         0.08772    0.00348    0.01924   -0.01402
AFIX  43
H213  2    0.905293    0.278829    0.576334    11.00000   -1.20000
AFIX   0
C93   1    0.872268    0.124178    0.554176    11.00000    0.08580    0.05332 =
         0.08733    0.00924    0.02360   -0.00610
C53   1    1.091141    0.159851    0.384998    11.00000    0.07829    0.04637 =
         0.09348    0.00138    0.01793   -0.00312
AFIX  43
H53   2    1.053924    0.109583    0.376915    11.00000   -1.20000
AFIX   0
C63   1    1.155307    0.184777    0.341111    11.00000    0.08710    0.05054 =
         0.08451    0.00217    0.02574    0.00162
C83   1    0.947855    0.152405    0.517278    11.00000    0.09055    0.05629 =
         0.08352    0.00446    0.02840   -0.01280
C61   1    0.851379    0.411718    0.272887    11.00000    0.06888    0.06100 =
         0.09921    0.01351    0.02381    0.00101
C201  1    0.559615    0.409172    0.545769    11.00000    0.09456    0.04825 =
         0.10262    0.01164    0.01496   -0.01692
AFIX  43
H201  2    0.584815    0.462848    0.547971    11.00000   -1.20000
AFIX   0
C101  1    0.569123    0.141928    0.461268    11.00000    0.08671    0.05508 =
         0.08826    0.00460    0.02268   -0.00490
AFIX  43
H101  2    0.597354    0.104570    0.435508    11.00000   -1.20000
AFIX   0
C163  1    0.580251    0.214748    0.747347    11.00000    0.08897    0.05899 =
         0.08317   -0.00202    0.02244   -0.00755
C131  1    0.366433    0.147371    0.570808    11.00000    0.08846    0.04578 =
         0.09282    0.00333    0.02344   -0.01017
AFIX  43
H131  2    0.340488    0.093844    0.568248    11.00000   -1.20000
AFIX   0
C113  1    0.762482    0.013431    0.583283    11.00000    0.09303    0.04622 =
         0.09100    0.00585    0.02124   -0.01016
AFIX  43
H113  2    0.740694   -0.040932    0.578671    11.00000   -1.20000
AFIX   0
C81   1    0.677895    0.248028    0.421317    11.00000    0.07607    0.06203 =
         0.08572    0.00486    0.01744   -0.00561
C73   1    1.008997    0.177819    0.484425    11.00000    0.09893    0.04454 =
         0.08492   -0.00132    0.02440   -0.00094
C211  1    0.601084    0.358672    0.509082    11.00000    0.08806    0.05139 =
         0.09202    0.00420    0.02605   -0.01197
AFIX  43
H211  2    0.655072    0.376907    0.486140    11.00000   -1.20000
AFIX   0
C34   1    0.997530    0.549785    0.400635    11.00000    0.10110    0.04629 =
         0.10282    0.00325    0.04975   -0.00669
AFIX  43
H34   2    0.938731    0.583139    0.397453    11.00000   -1.20000
AFIX   0
C23   1    1.199713    0.306068    0.408852    11.00000    0.07435    0.05177 =
         0.08472    0.00273    0.01454   -0.00530
C133  1    0.638567    0.033346    0.660370    11.00000    0.08404    0.05092 =
         0.09864    0.00444    0.02765   -0.01016
AFIX  43
H133  2    0.615591   -0.020810    0.655945    11.00000   -1.20000
AFIX   0
C51   1    0.816415    0.379987    0.328232    11.00000    0.07486    0.06231 =
         0.09432    0.00668    0.02752   -0.00357
AFIX  43
H51   2    0.823216    0.410956    0.369219    11.00000   -1.20000
AFIX   0
C44   1    1.078223    0.550287    0.460992    11.00000    0.11564    0.04447 =
         0.09681   -0.00936    0.04526   -0.01885
AFIX  43
H44   2    1.076779    0.585156    0.498278    11.00000   -1.20000
AFIX   0
C11   1    0.839937    0.366143    0.213239    11.00000    0.07206    0.07203 =
         0.07630    0.00646    0.01847   -0.00113
CM41  1    0.907262    0.494099    0.280037    11.00000    0.08862    0.05511 =
         0.09347    0.00691    0.02957    0.00065
AFIX  23
HM4A  2    0.935370    0.505135    0.238368    11.00000   -1.20000
HM4B  2    0.853383    0.533469    0.282438    11.00000   -1.20000
AFIX   0
C41   1    0.770817    0.302479    0.325004    11.00000    0.07051    0.06521 =
         0.08820    0.00860    0.02206   -0.00329
C71   1    0.725833    0.272625    0.380238    11.00000    0.07873    0.06650 =
         0.08670    0.00366    0.02330   -0.00614
C111  1    0.492567    0.118139    0.496238    11.00000    0.08334    0.04611 =
         0.09484    0.00356    0.02513   -0.00886
AFIX  43
H111  2    0.469127    0.064101    0.494179    11.00000   -1.20000
AFIX   0
C143  1    0.595654    0.080147    0.700283    11.00000    0.08266    0.06091 =
         0.09446    0.00877    0.02418   -0.01172
AFIX  43
H143  2    0.545106    0.058409    0.724412    11.00000   -1.20000
AFIX   0
C251  1    0.239482    0.309584    0.688739    11.00000    0.10205    0.06046 =
         0.10473    0.00688    0.03080    0.00321
CM34  1    1.254115    0.389243    0.420024    11.00000    0.08702    0.05694 =
         0.09437   -0.00100    0.02392   -0.01407
AFIX  23
HM3A  2    1.302908    0.393995    0.467362    11.00000   -1.20000
HM3B  2    1.298765    0.398634    0.385909    11.00000   -1.20000
AFIX   0
C161  1    0.318490    0.333588    0.652216    11.00000    0.08486    0.06099 =
         0.09982    0.00092    0.02212    0.00031
C103  1    0.838396    0.042410    0.548919    11.00000    0.09646    0.04836 =
         0.09106    0.00430    0.02792   -0.00326
AFIX  43
H103  2    0.868341    0.007874    0.521615    11.00000   -1.20000
AFIX   0
C181  1    0.433946    0.438158    0.620297    11.00000    0.10542    0.04766 =
         0.11314    0.00095    0.02154   -0.00759
AFIX  43
H181  2    0.457354    0.492216    0.622719    11.00000   -1.20000
AFIX   0
C253  1    0.510910    0.184424    0.789191    11.00000    0.08596    0.06194 =
         0.10629    0.00104    0.03067   -0.00214
C141  1    0.325579    0.197223    0.607583    11.00000    0.08403    0.05548 =
         0.09928    0.00737    0.02616   -0.00950
AFIX  43
H141  2    0.271943    0.179034    0.630824    11.00000   -1.20000
AFIX   0
C31   1    0.766341    0.258319    0.265821    11.00000    0.07693    0.06482 =
         0.09188    0.00545    0.01907   -0.01514
AFIX  43
H31   2    0.738287    0.205318    0.263676    11.00000   -1.20000
AFIX   0
C173  1    0.611170    0.295218    0.749847    11.00000    0.10055    0.06937 =
         0.09354   -0.00430    0.02893   -0.00652
AFIX  43
H173  2    0.581658    0.329830    0.777326    11.00000   -1.20000
AFIX   0
C12   1    0.978927    0.175866    0.199430    11.00000    0.10108    0.05363 =
         0.08906   -0.00775    0.03003   -0.01296
C271  1    0.092149    0.268196    0.757285    11.00000    0.10186    0.05933 =
         0.09033    0.00450    0.02470    0.00610
C261  1    0.171443    0.290017    0.719593    11.00000    0.10751    0.05563 =
         0.10247    0.00535    0.03562    0.00663
C263  1    0.457936    0.160202    0.826889    11.00000    0.09401    0.06985 =
         0.11395    0.00933    0.04342   -0.00216
C183  1    0.683235    0.325110    0.713413    11.00000    0.09576    0.05137 =
         0.09513   -0.00279    0.02540   -0.00554
AFIX  43
H183  2    0.700210    0.380178    0.714704    11.00000   -1.20000
AFIX   0
C22   1    1.042280    0.116419    0.234906    11.00000    0.11088    0.05569 =
         0.08296   -0.00648    0.02786   -0.00451
C171  1    0.357994    0.413894    0.654142    11.00000    0.10130    0.06046 =
         0.11268   -0.00387    0.03538   -0.00415
AFIX  43
H171  2    0.330001    0.451300    0.679990    11.00000   -1.20000
AFIX   0
CM12  1    0.801637    0.235088    0.147465    11.00000    0.10327    0.08262 =
         0.08643   -0.00045    0.01448   -0.01688
AFIX  23
HM1A  2    0.726228    0.216600    0.124287    11.00000   -1.20000
HM1B  2    0.831787    0.265786    0.113445    11.00000   -1.20000
AFIX   0
CM23  1    1.157473    0.135007    0.277809    11.00000    0.10885    0.05650 =
         0.09345    0.00174    0.03467    0.00087
AFIX  23
HM2A  2    1.193167    0.085452    0.292955    11.00000   -1.20000
HM2B  2    1.200031    0.163745    0.249028    11.00000   -1.20000
AFIX   0
C301  1   -0.063310    0.225266    0.831670    11.00000    0.10326    0.06853 =
         0.10129    0.00370    0.03309    0.00457
C35   1    1.384201    0.249380    0.330825    11.00000    0.07719    0.09343 =
         0.10944    0.01167    0.01806    0.01281
AFIX  23
H35A  2    1.375565    0.191317    0.332155    11.00000   -1.20000
H35B  2    1.424201    0.268802    0.377701    11.00000   -1.20000
AFIX   0
C62   1    0.869643    0.164995    0.170242    11.00000    0.10186    0.06666 =
         0.08714   -0.00201    0.02310   -0.01615
C281  1    0.035878    0.194684    0.748010    11.00000    0.10630    0.07590 =
         0.10277   -0.00509    0.03729    0.00102
AFIX  43
H281  2    0.049687    0.158496    0.714956    11.00000   -1.20000
AFIX   0
C291  1   -0.037515    0.173756    0.784745    11.00000    0.10008    0.07142 =
         0.11794   -0.00848    0.03281   -0.00531
AFIX  43
H291  2   -0.072178    0.122565    0.778226    11.00000   -1.20000
AFIX   0
C36   1    1.446522    0.272579    0.278826    11.00000    0.08699    0.11138 =
         0.11629    0.00082    0.03355    0.00090
AFIX  23
H36A  2    1.400991    0.259910    0.231523    11.00000   -1.20000
H36B  2    1.511916    0.241237    0.286191    11.00000   -1.20000
AFIX   0
C311  1   -0.009329    0.299038    0.841922    11.00000    0.15179    0.06655 =
         0.11861    0.00864    0.07030    0.02365
AFIX  43
H311  2   -0.024824    0.335298    0.874336    11.00000   -1.20000
AFIX   0
C321  1    0.066771    0.319464    0.804926    11.00000    0.13073    0.05636 =
         0.12400    0.00140    0.05163    0.00704
AFIX  43
H321  2    0.102906    0.370142    0.812268    11.00000   -1.20000
AFIX  66
PART -1
C28A  1    0.296877    0.165727    0.874503    10.50000    0.08096    0.05668 =
         0.07960   -0.01768    0.02155   -0.01847
AFIX  43
H28A  2    0.276863    0.212201    0.849149    10.50000   -1.20000
AFIX  65
C29A  1    0.233813    0.135064    0.917577    10.50000    0.09938    0.06277 =
         0.09144   -0.02241    0.02742   -0.01355
AFIX  43
H29A  2    0.170697    0.160581    0.921663    10.50000   -1.20000
AFIX  65
C30A  1    0.263096    0.067065    0.954673    10.50000    0.11315    0.06975 =
         0.08609   -0.00666    0.03253   -0.02296
C31A  1    0.355444    0.029730    0.948695    10.50000    0.10998    0.06252 =
         0.08875    0.00278    0.03337   -0.01085
AFIX  43
H31A  2    0.375457   -0.016744    0.974048    10.50000   -1.20000
AFIX  65
C32A  1    0.418509    0.060393    0.905621    10.50000    0.10582    0.05085 =
         0.08776   -0.00169    0.03275   -0.01156
AFIX  43
H32A  2    0.481624    0.034875    0.901535    10.50000   -1.20000
AFIX  65
C27A  1    0.389227    0.128391    0.868524    10.50000    0.09445    0.04899 =
         0.08030   -0.00472    0.03395   -0.00925
AFIX   0

PART 0
C1S1  1    0.801610    0.061660    0.352421    11.00000    0.10598    0.06027 =
         0.11041   -0.00031    0.01789   -0.01800
AFIX  23
H1SA  2    0.839664    0.091270    0.321595    11.00000   -1.20000
H1SB  2    0.804377    0.095186    0.393831    11.00000   -1.20000
AFIX   0

C74   1    1.177476    0.439526    0.256469    11.00000    0.12490    0.07988 =
         0.10334   -0.00039    0.04238   -0.00417
AFIX  23
H74A  2    1.240021    0.464467    0.291125    11.00000   -1.20000
H74B  2    1.203995    0.393819    0.235652    11.00000   -1.20000
AFIX   0
C42   1    0.884418    0.028532    0.200767    11.00000    0.14051    0.05684 =
         0.12642   -0.01490    0.03918   -0.02235
AFIX  43
H42   2    0.852637   -0.023509    0.197500    11.00000   -1.20000
AFIX   0
C32   1    0.990884    0.041996    0.234794    11.00000    0.12656    0.06024 =
         0.10667   -0.00650    0.03245   -0.01147
AFIX  43
H32   2    1.030524    0.000290    0.258684    11.00000   -1.20000
AFIX   0
C52   1    0.821729    0.089658    0.170822    11.00000    0.11492    0.07640 =
         0.09701   -0.01619    0.02940   -0.02653
AFIX  43
H52   2    0.746142    0.080139    0.150717    11.00000   -1.20000
AFIX   0
C351  1    0.781575    0.433625    0.108914    11.00000    0.11292    0.14613 =
         0.10276    0.05370    0.02713    0.02293
PART -2
AFIX  23
H35C  2    0.742070    0.466763    0.134662    10.50000   -1.20000
H35D  2    0.729978    0.391867    0.083327    10.50000   -1.20000
AFIX  23
PART 1
H35E  2    0.768815    0.485534    0.127275    10.50000   -1.20000
H35F  2    0.714506    0.399522    0.103979    10.50000   -1.20000
AFIX   0
PART 0
C94   1    1.230589    0.509889    0.163128    11.00000    0.15930    0.10000 =
         0.11977    0.01203    0.05973   -0.01609
AFIX 137
H94A  2    1.218687    0.558945    0.137222    11.00000   -1.50000
H94B  2    1.228895    0.466060    0.130605    11.00000   -1.50000
H94C  2    1.301588    0.514026    0.196724    11.00000   -1.50000
AFIX   0
C72   1    1.044550    0.273558    0.130846    11.00000    0.11724    0.07704 =
         0.11489   -0.00115    0.03667   -0.00902
AFIX  23
H72A  2    0.984858    0.248054    0.094478    11.00000   -1.20000
H72B  2    1.038572    0.331196    0.126602    11.00000   -1.20000
AFIX   0
C84   1    1.139256    0.494993    0.202643    11.00000    0.13905    0.08871 =
         0.11364   -0.00076    0.03450   -0.00291
AFIX  23
H84A  2    1.123511    0.544824    0.223237    11.00000   -1.20000
H84B  2    1.071666    0.473602    0.170173    11.00000   -1.20000
AFIX   0
C331  1   -0.173211    0.249437    0.910163    10.75000    0.11431    0.10471 =
         0.10491    0.00639    0.05052    0.01890
AFIX  23
H33A  2   -0.212086    0.293144    0.883969    10.75000   -1.20000
H33B  2   -0.109978    0.271890    0.945829    10.75000   -1.20000
AFIX   0
C82   1    1.146579    0.253178    0.118763    11.00000    0.13548    0.10098 =
         0.13234   -0.00402    0.03145    0.00614
AFIX  23
H82A  2    1.150007    0.195200    0.118663    11.00000   -1.20000
H82B  2    1.206365    0.274855    0.157213    11.00000   -1.20000
AFIX   0
C92   1    1.162915    0.285017    0.048871    11.00000    0.15548    0.13168 =
         0.12605    0.01208    0.05894    0.01229
AFIX 137
H92A  2    1.096000    0.274591    0.012345    11.00000   -1.50000
H92B  2    1.222875    0.258828    0.036554    11.00000   -1.50000
H92C  2    1.180242    0.341843    0.053348    11.00000   -1.50000
AFIX   0
C37   1    1.481168    0.358030    0.282896    11.00000    0.11063    0.12311 =
         0.28605    0.05179    0.08093    0.01630
AFIX 137
H37A  2    1.514087    0.371150    0.244139    11.00000   -1.50000
H37B  2    1.534502    0.369523    0.327136    11.00000   -1.50000
H37C  2    1.417637    0.389457    0.280082    11.00000   -1.50000
AFIX  66
PART -2
C323  1    0.472695    0.109975    0.948628    10.50000    0.13044    0.12657 =
         0.17125    0.03821    0.07163    0.01495
AFIX  43
H323  2    0.548083    0.103833    0.953068    10.50000   -1.20000
AFIX  65
C273  1    0.409162    0.139549    0.887619    10.50000    0.12559    0.11826 =
         0.16785    0.03445    0.07125    0.01459
C283  1    0.298858    0.148536    0.881122    10.50000    0.12309    0.11572 =
         0.16690    0.03500    0.06969    0.01332
AFIX  43
H283  2    0.255436    0.168749    0.839425    10.50000   -1.20000
AFIX  65
C293  1    0.252087    0.127948    0.935634    10.50000    0.12463    0.11894 =
         0.16860    0.03534    0.07129    0.01529
AFIX  43
H293  2    0.176700    0.134090    0.931194    10.50000   -1.20000
AFIX  65
C303  1    0.315620    0.098374    0.996643    10.50000    0.13000    0.12162 =
         0.16962    0.04145    0.07428    0.01482
C313  1    0.425923    0.089387    1.003141    10.50000    0.13264    0.12751 =
         0.17232    0.04172    0.07022    0.01577
AFIX  43
H313  2    0.469345    0.069174    1.044838    10.50000   -1.20000
AFIX   0
PART -1
O7A   4    0.203319    0.030032    0.996020    10.50000    0.13419    0.11408 =
         0.12984   -0.01008    0.06641   -0.04712
PART -2
O7    4    0.261586    0.082158    1.046366    10.50000    0.13804    0.12382 =
         0.17115    0.04731    0.07548    0.01466
C36B  1    0.827372    0.483397    0.058183    10.50000    0.13517    0.14085 =
         0.11740    0.03953    0.02437    0.00622
AFIX  23
H36C  2    0.770899    0.516390    0.030496    10.50000   -1.20000
H36D  2    0.889516    0.518123    0.083398    10.50000   -1.20000
AFIX   0
C371  1    0.862995    0.427158    0.012846    10.50000    0.14451    0.14613 =
         0.12388    0.03922    0.02294    0.00136
AFIX 137
H37D  2    0.920661    0.396364    0.040876    10.50000   -1.50000
H37E  2    0.890846    0.455879   -0.022568    10.50000   -1.50000
H37F  2    0.801223    0.391747   -0.009988    10.50000   -1.50000
AFIX   0
PART 1
C37B  1    0.890759    0.510471    0.048813    10.50000    0.13510    0.13692 =
         0.11862    0.03960    0.02540   -0.00310
AFIX 137
H37G  2    0.856845    0.559833    0.054190    10.50000   -1.50000
H37H  2    0.921156    0.513295    0.007812    10.50000   -1.50000
H37I  2    0.949087    0.502069    0.090393    10.50000   -1.50000
AFIX   0
C361  1    0.806713    0.443334    0.039679    10.50000    0.13270    0.13733 =
         0.11661    0.03793    0.02564    0.00510
AFIX  23
H36E  2    0.740559    0.455613    0.003839    10.50000   -1.20000
H36F  2    0.835652    0.394685    0.025394    10.50000   -1.20000
AFIX   0
PART -1
C1S2  1    0.506656    0.132354    1.151325    10.25000    0.09234    0.27142 =
         0.17675   -0.05983    0.02178   -0.04291
AFIX  23
H1SC  2    0.544293    0.165158    1.192310    10.25000   -1.20000
H1SD  2    0.556682    0.091817    1.144688    10.25000   -1.20000
AFIX   0
CL1   3    0.388618    0.085112    1.168662    10.25000    0.13210    0.11809 =
         0.17771   -0.01963    0.03385    0.01291
CL2   3    0.480906    0.187958    1.082419    10.25000    0.11160    0.28993 =
         0.19369   -0.04295    0.01976   -0.05709
PART 0
O6    4   -0.182743    0.149778    0.993479    11.00000    0.19570    0.11009 =
         0.12594    0.00952    0.06116   -0.01483
PART 1
H6A   2    9.801311   10.101440   11.017469    10.50000   -1.50000
PART 0
C341  1   -0.248063    0.200986    0.943988    11.00000    0.12999    0.20447 =
         0.12390   -0.00575    0.04301    0.00563
AFIX  23
H34A  2   -0.287961    0.235777    0.968075    11.00000   -1.20000
H34B  2   -0.301814    0.169385    0.908295    11.00000   -1.20000
AFIX   0
PART -2
O8    4    0.132708   -0.031136    1.089994    10.50000    0.15765    0.13294 =
         0.17721    0.04651    0.07786    0.01022
H8B   2   10.131460    9.985370   11.046439    10.25000   -1.20000
PART -1
C34A  1    0.055502    0.016391    1.052367    10.50000    0.14205    0.12850 =
         0.15024   -0.00407    0.06396   -0.03946
AFIX  23
H34C  2    0.108872    0.001792    1.095285    10.50000   -1.20000
H34D  2    0.000092    0.047425    1.066307    10.50000   -1.20000
AFIX   0
PART -2
C343  1    0.222904    0.009645    1.138494    10.50000    0.15281    0.13054 =
         0.17382    0.05037    0.07742    0.01297
AFIX  23
H34E  2    0.251292   -0.025316    1.177912    10.50000   -1.20000
H34F  2    0.196483    0.056702    1.157396    10.50000   -1.20000
AFIX   0
PART -1
C33A  1    0.112648    0.066232    1.008505    10.50000    0.14105    0.12116 =
         0.14143   -0.00931    0.06527   -0.04122
AFIX  23
H33C  2    0.061132    0.076288    0.963458    10.50000   -1.20000
H33D  2    0.136658    0.117559    1.032371    10.50000   -1.20000
AFIX   0
PART -2
C333  1    0.312781    0.034416    1.105747    10.50000    0.14557    0.12743 =
         0.17480    0.05175    0.07544    0.01377
AFIX  23
H33E  2    0.370631    0.065759    1.138998    10.50000   -1.20000
H33F  2    0.344957   -0.011934    1.089931    10.50000   -1.20000
AFIX   0
PART -1
O8A   4    0.005491   -0.051311    1.017657    10.50000    0.13883    0.12928 =
         0.15726    0.00297    0.06000   -0.03947
H8AB  2   10.070129    9.929709   11.016489    10.25000   -1.20000
PART 2
H6B   2    9.890890   10.169540   10.990649    10.50000    0.35561
PART -2
H8AA  2    9.957720    9.966529   10.982120    10.25000   -1.20000
PART -3
H8A   2   10.135429    9.935519   11.043250    10.25000   -1.20000
HKLF 4

REM  cu_luv270_dcm_hex_200k_c6_rd_a.res in P-1
REM R1 =  0.0966 for    6549 Fo > 4sig(Fo)  and  0.1690 for all   14535 data
REM   1081 parameters refined using    216 restraints

END

WGHT      0.1932      0.0000

REM Highest difference peak  0.945,  deepest hole -0.323,  1-sigma level  0.061
Q1    1   0.5176  0.1480  1.1398  11.00000  0.05    0.94
Q2    1   0.5004  0.2598  1.0946  11.00000  0.05    0.66
Q3    1   1.2476  0.4614  0.2322  11.00000  0.05    0.53
Q4    1   1.0557  0.2778  0.0759  11.00000  0.05    0.41
Q5    1   0.3274  0.0468  1.1654  11.00000  0.05    0.39
Q6    1   0.5030  0.1643  1.0685  11.00000  0.05    0.38
Q7    1  -0.1816  0.1420  0.8805  11.00000  0.05    0.36
Q8    1   0.4130  0.0938  1.1943  11.00000  0.05    0.33
Q9    1   1.1170  0.2510  0.1663  11.00000  0.05    0.33
Q10   1  -0.2343  0.1306  0.9337  11.00000  0.05    0.30
Q11   1   0.3961  0.0589  0.9181  11.00000  0.05    0.25
Q12   1   1.1056  0.4398  0.2201  11.00000  0.05    0.23
Q13   1  -0.0017  0.0617  1.0293  11.00000  0.05    0.22
Q14   1   0.6912 -0.0034  0.2800  11.00000  0.05    0.21
Q15   1   1.1117  0.2429  0.0232  11.00000  0.05    0.20
Q16   1   0.9987  0.1259  0.1802  11.00000  0.05    0.18
Q17   1   0.3363  0.0413  0.6404  11.00000  0.05    0.18
;
_shelx_res_checksum                49243
_shelx_hkl_file
;
  -1   0   0   12.73    1.62
  -1   0   0   11.26    1.61
   1   0   0   13.99    1.62
  -2   0   0    0.50    0.10
   2   0   0    0.47    0.11
   2   0   0    0.53    0.08
   2   0   0    0.78    0.11
  -3   0   0  117.88   15.35
   3   0   0  111.17   15.31
   3   0   0  122.87   15.33
   3   0   0  129.58   15.32
  -4   0   0    5.38    0.65
  -4   0   0    5.13    0.69
   4   0   0    4.27    0.65
  -5   0   0    3.68    0.54
   5   0   0    4.09    0.52
   5   0   0    4.43    0.53
   5   0   0    3.86    0.51
  -6   0   0    6.59    0.96
   6   0   0    7.94    0.96
   6   0   0    7.51    0.94
   6   0   0    7.00    0.96
  -7   0   0    3.64    0.51
   7   0   0    3.76    0.52
   7   0   0    3.85    0.48
   7   0   0    3.28    0.49
  -8   0   0    0.14    0.10
  -8   0   0    0.27    0.12
   8   0   0    0.18    0.09
   8   0   0    0.34    0.08
  -9   0   0   -0.04    0.10
  -9   0   0   -0.01    0.10
  -9   0   0    0.09    0.10
  -9   0   0   -0.19    0.11
  -9   0   0   -0.11    0.23
   9   0   0    0.07    0.08
   9   0   0    0.00    0.07
 -10   0   0    0.12    0.11
 -10   0   0    0.09    0.10
 -10   0   0    0.04    0.12
 -10   0   0    0.23    0.13
 -10   0   0   -0.45    0.23
  10   0   0    0.05    0.08
 -11   0   0   -0.39    0.18
 -11   0   0    0.08    0.13
 -11   0   0   -0.03    0.11
 -11   0   0   -0.32    0.13
 -11   0   0    0.00    0.14
  11   0   0   -0.05    0.06
 -12   0   0    0.12    0.17
 -12   0   0    0.03    0.13
 -13   0   0   -0.21    0.23
 -13   0   0   -0.06    0.10
 -14   0   0    0.10    0.17
 -14   0   0    0.08    0.10
 -14  -1   0   -0.37    0.15
 -13  -1   0   -0.12    0.20
 -13  -1   0    0.01    0.09
 -12  -1   0    0.03    0.17
 -12  -1   0    0.00    0.12
 -12  -1   0    0.05    0.21
 -12  -1   0   -0.08    0.16
 -11  -1   0    0.51    0.18
 -11  -1   0    0.58    0.16
 -11  -1   0    0.56    0.18
  10   1   0   -0.09    0.06
 -10  -1   0    0.02    0.12
 -10  -1   0    0.14    0.22
 -10  -1   0    0.02    0.11
 -10  -1   0   -0.06    0.12
 -10  -1   0    0.03    0.10
   9   1   0    0.85    0.14
   9   1   0    0.52    0.10
  -9  -1   0    0.67    0.21
  -9  -1   0    0.90    0.28
  -9  -1   0    0.22    0.13
  -9  -1   0    0.77    0.17
  -9  -1   0    0.57    0.15
  -9  -1   0    0.57    0.15
   8   1   0    7.93    0.96
  -8  -1   0    6.85    0.98
  -8  -1   0    7.00    0.99
  -8  -1   0    7.31    0.98
   7   1   0    0.35    0.09
   7   1   0    0.39    0.09
  -7  -1   0    0.28    0.13
   6   1   0    4.80    0.69
  -6  -1   0    5.68    0.70
   5   1   0    3.74    0.53
   5   1   0    4.29    0.52
   5   1   0    3.83    0.56
  -5  -1   0    4.14    0.55
   4   1   0   15.38    1.88
   4   1   0   12.58    1.89
   4   1   0   14.32    1.91
  -4  -1   0   15.66    1.91
  -4  -1   0   15.73    1.90
   3   1   0    0.16    0.14
  -3  -1   0    0.04    0.07
  -3  -1   0    0.11    0.11
   2   1   0    0.07    0.03
   2   1   0    0.04    0.13
   2   1   0   -0.02    0.04
  -2  -1   0    0.10    0.11
  -2  -1   0   -0.04    0.06
   1   1   0    2.55    0.29
   1   1   0    2.20    0.29
   1   1   0    2.27    0.29
   1   1   0    2.06    0.29
   1   1   0    2.58    0.32
  -1  -1   0    2.29    0.32
  -1  -1   0    2.15    0.29
  -1  -1   0    2.11    0.29
   0   1   0    9.67    1.27
   0   1   0    8.77    1.29
   0   1   0   10.85    1.27
   0   1   0    9.72    1.27
   0  -1   0   10.10    1.29
   0  -1   0   10.61    1.27
   0  -1   0    9.37    1.27
   0  -1   0   10.25    1.27
  -1   1   0    4.50    0.64
   1  -1   0    4.92    0.61
  -2   1   0   22.43    2.77
  -2   1   0   20.00    2.79
   2  -1   0   21.61    2.77
   2  -1   0   22.47    2.76
  -3   1   0  103.57   13.30
  -3   1   0  109.55   13.35
   3  -1   0  108.77   13.29
   3  -1   0   96.49   13.29
  -4   1   0    3.55    0.45
  -4   1   0    3.34    0.49
  -4   1   0    3.39    0.59
   4  -1   0    3.82    0.44
   4  -1   0    3.02    0.43
  -5   1   0    5.48    0.66
  -5   1   0    4.52    0.68
   5  -1   0    5.58    0.64
   5  -1   0    4.87    0.65
   5  -1   0    4.47    0.63
  -6   1   0    0.10    0.10
   6  -1   0    0.25    0.10
   6  -1   0    0.03    0.11
   6  -1   0    0.23    0.06
  -7   1   0    0.53    0.14
   7  -1   0    0.64    0.11
  -8   1   0    0.16    0.11
  -8   1   0    0.53    0.12
   8  -1   0    0.32    0.11
   8  -1   0    0.24    0.07
  -9   1   0    0.34    0.11
  -9   1   0    0.36    0.22
  -9   1   0    0.16    0.24
  -9   1   0    0.01    0.09
  -9   1   0    0.03    0.11
   9  -1   0    0.21    0.10
   9  -1   0    0.22    0.08
 -10   1   0    0.48    0.39
 -10   1   0    0.75    0.17
 -10   1   0    0.55    0.17
  10  -1   0    0.90    0.16
 -11   1   0    0.00    0.10
 -11   1   0    0.52    0.25
 -11   1   0    0.17    0.21
 -11   1   0    0.28    0.16
  11  -1   0    0.14    0.08
 -12   1   0   -0.09    0.12
 -12   1   0    0.17    0.20
 -12   1   0   -0.34    0.15
 -13   1   0   -0.41    0.22
 -13   1   0    0.01    0.11
 -14   1   0    0.09    0.10
 -14  -2   0   -0.22    0.16
 -13  -2   0   -0.14    0.15
 -12  -2   0    0.72    0.18
 -12  -2   0    0.62    0.21
 -12  -2   0    0.29    0.16
 -12  -2   0    0.35    0.17
 -11  -2   0    0.06    0.13
 -11  -2   0   -0.20    0.12
 -11  -2   0   -0.02    0.11
 -11  -2   0    0.16    0.12
  10   2   0    0.11    0.06
 -10  -2   0    0.03    0.13
 -10  -2   0    0.06    0.17
 -10  -2   0   -0.04    0.12
 -10  -2   0    0.12    0.12
 -10  -2   0   -0.05    0.10
   9   2   0    1.79    0.27
   9   2   0    1.58    0.26
  -9  -2   0    1.90    0.29
  -9  -2   0    2.17    0.32
  -9  -2   0    2.61    0.33
   8   2   0    0.08    0.08
   8   2   0    0.20    0.08
  -8  -2   0    0.03    0.15
  -8  -2   0    0.40    0.10
  -8  -2   0    0.51    0.14
  -8  -2   0    0.27    0.12
   7   2   0    0.47    0.16
   7   2   0    0.23    0.08
   7   2   0    0.23    0.08
  -7  -2   0    0.06    0.11
   6   2   0    0.99    0.16
   6   2   0    0.97    0.16
   6   2   0    0.94    0.16
  -6  -2   0    0.75    0.20
   5   2   0    0.74    0.13
   5   2   0    0.82    0.12
   5   2   0    0.84    0.14
   5   2   0    0.60    0.19
  -5  -2   0    0.90    0.18
   4   2   0   13.82    1.60
   4   2   0   13.75    1.70
   4   2   0   11.24    1.59
   4   2   0   11.81    1.60
  -4  -2   0   12.85    1.62
  -4  -2   0   12.27    1.65
   3   2   0   -0.01    0.02
   3   2   0    0.02    0.04
   3   2   0   -0.10    0.17
   3   2   0   -0.04    0.03
  -3  -2   0    0.09    0.08
  -3  -2   0   -0.03    0.12
   2   2   0    2.11    0.35
   2   2   0    2.27    0.26
   2   2   0    1.80    0.25
   2   2   0    1.94    0.26
  -2  -2   0    1.97    0.25
  -2  -2   0    1.90    0.28
  -2  -2   0    1.75    0.33
   1   2   0   48.89    5.89
   1   2   0   44.42    5.85
   1   2   0   48.19    5.85
  -1  -2   0   43.86    5.94
  -1  -2   0   46.05    5.85
  -1  -2   0   44.20    5.85
   0   2   0   61.36    8.44
   0   2   0   66.11    8.48
   0   2   0   71.33    8.44
   0  -2   0   64.14    8.48
   0  -2   0   69.08    8.44
   0  -2   0   67.62    8.44
   0  -2   0   64.38    8.44
  -1   2   0    1.45    0.20
  -1   2   0    1.60    0.27
  -1   2   0    1.67    0.20
   1  -2   0    1.39    0.20
   1  -2   0    1.49    0.20
  -2   2   0    1.36    0.26
  -2   2   0    1.13    0.24
  -2   2   0    1.54    0.18
  -2   2   0    1.15    0.17
   2  -2   0    1.12    0.17
   2  -2   0    1.24    0.17
   2  -2   0    1.24    0.17
  -3   2   0    0.12    0.09
  -3   2   0    0.28    0.20
  -3   2   0    0.13    0.15
  -3   2   0    0.24    0.06
   3  -2   0    0.34    0.07
   3  -2   0    0.18    0.06
   3  -2   0    0.22    0.05
  -4   2   0   22.37    2.99
  -4   2   0   21.68    2.92
  -4   2   0   22.86    2.97
   4  -2   0   21.98    2.91
   4  -2   0   24.44    2.91
   4  -2   0   23.44    2.91
  -5   2   0    2.59    0.57
  -5   2   0    2.41    0.46
  -5   2   0    2.46    0.35
   5  -2   0    2.70    0.34
   5  -2   0    2.45    0.33
  -6   2   0    0.29    0.12
  -6   2   0    0.13    0.49
  -6   2   0    0.42    0.28
   6  -2   0    0.41    0.09
   6  -2   0    0.72    0.12
  -7   2   0    0.02    0.08
   7  -2   0    0.06    0.05
   7  -2   0    0.02    0.08
  -8   2   0    0.51    0.31
  -8   2   0    1.37    0.21
  -9   2   0    0.33    0.29
  -9   2   0    0.97    0.20
   9  -2   0    1.39    0.19
   9  -2   0    1.34    0.21
 -10   2   0   -0.11    0.10
 -10   2   0    0.29    0.28
 -10   2   0    0.01    0.11
 -10   2   0    0.38    0.13
  10  -2   0    0.04    0.08
 -11   2   0   -0.04    0.11
 -11   2   0    0.30    0.18
 -11   2   0   -0.18    0.23
  11  -2   0    0.22    0.09
 -12   2   0   -0.10    0.10
 -12   2   0   -0.09    0.17
  12  -2   0    0.11    0.07
 -13   2   0   -0.07    0.10
 -14   2   0    0.06    0.08
 -14  -3   0    0.19    0.17
 -13  -3   0    0.11    0.16
 -13  -3   0    0.35    0.17
 -12  -3   0   -0.08    0.14
 -12  -3   0   -0.04    0.13
  11   3   0    0.09    0.05
 -11  -3   0    0.01    0.13
 -11  -3   0    0.21    0.16
 -11  -3   0    0.32    0.11
 -11  -3   0    0.19    0.13
  10   3   0    0.10    0.06
 -10  -3   0   -0.07    0.12
 -10  -3   0    0.15    0.11
 -10  -3   0   -0.14    0.10
 -10  -3   0    0.25    0.14
 -10  -3   0    0.07    0.13
   9   3   0    1.32    0.21
   9   3   0    1.32    0.21
  -9  -3   0    1.99    0.29
  -9  -3   0    1.19    0.22
  -9  -3   0    1.58    0.28
  -9  -3   0    1.30    0.31
   8   3   0    0.07    0.07
   8   3   0   -0.03    0.06
  -8  -3   0    0.10    0.12
  -8  -3   0    0.08    0.09
  -8  -3   0    0.01    0.11
  -8  -3   0    0.10    0.13
   7   3   0    0.92    0.18
   7   3   0    1.07    0.17
  -7  -3   0    1.07    0.21
  -7  -3   0    1.45    0.23
   6   3   0    0.74    0.13
   6   3   0    0.45    0.11
   6   3   0    0.36    0.11
  -6  -3   0    0.59    0.19
   5   3   0    2.99    0.40
   5   3   0    2.93    0.40
   5   3   0    2.44    0.57
   5   3   0    2.97    0.40
  -5  -3   0    3.24    0.44
   4   3   0    3.09    0.41
   4   3   0    2.90    0.41
   4   3   0    2.44    0.57
   4   3   0    3.07    0.41
  -4  -3   0    3.33    0.51
  -4  -3   0    3.90    0.45
   3   3   0    4.81    0.61
   3   3   0    4.16    0.60
   3   3   0    4.84    0.60
   3   3   0    4.60    0.70
  -3  -3   0    5.31    0.63
  -3  -3   0    4.53    0.69
   2   3   0    2.05    0.27
   2   3   0    1.97    0.37
   2   3   0    2.02    0.26
  -2  -3   0    1.44    0.35
  -2  -3   0    2.01    0.28
  -2  -3   0    1.94    0.26
   1   3   0   25.56    3.12
   1   3   0   23.00    3.05
  -1  -3   0   24.83    3.05
  -1  -3   0   22.58    3.05
  -1  -3   0   25.52    3.06
  -1  -3   0   22.18    3.11
   0   3   0    4.85    0.56
   0   3   0    3.92    0.55
   0   3   0    4.19    0.64
   0  -3   0    4.17    0.63
   0  -3   0    4.14    0.55
   0  -3   0    4.05    0.55
   0  -3   0    4.75    0.56
  -1   3   0   17.75    2.42
  -1   3   0   17.92    2.34
  -1   3   0   19.79    2.35
   1  -3   0   18.58    2.34
   1  -3   0   18.38    2.35
   1  -3   0   17.62    2.34
  -2   3   0  124.64   15.37
  -2   3   0  118.48   15.29
  -2   3   0  122.21   15.30
   2  -3   0  107.24   15.29
   2  -3   0  128.96   15.30
  -3   3   0    0.15    0.08
  -3   3   0    0.29    0.17
  -3   3   0    0.10    0.03
  -3   3   0   -0.12    0.18
   3  -3   0    0.15    0.06
   3  -3   0    0.08    0.04
  -4   3   0    1.03    0.15
  -4   3   0    1.00    0.29
  -4   3   0    0.77    0.29
   4  -3   0    1.26    0.16
   4  -3   0    1.02    0.14
   4  -3   0    0.79    0.15
  -5   3   0    4.87    0.66
  -5   3   0    4.28    0.86
   5  -3   0    5.12    0.66
   5  -3   0    5.22    0.65
  -6   3   0   -0.51    0.56
  -6   3   0   -0.02    0.08
   6  -3   0    0.07    0.09
   6  -3   0    0.04    0.06
  -7   3   0    1.63    0.29
   7  -3   0    2.33    0.28
   7  -3   0    2.08    0.30
  -8   3   0    0.12    0.08
  -8   3   0    0.30    0.31
  -8   3   0    0.05    0.10
   8  -3   0    0.03    0.07
   8  -3   0    0.10    0.06
  -9   3   0    0.24    0.11
  -9   3   0    0.17    0.13
  -9   3   0    0.41    0.27
   9  -3   0    0.31    0.13
   9  -3   0    0.31    0.08
 -10   3   0   -0.46    0.22
 -10   3   0    0.08    0.12
  10  -3   0    0.08    0.08
 -11   3   0    0.28    0.25
 -11   3   0   -0.55    0.23
 -11   3   0   -0.04    0.11
  11  -3   0    0.06    0.08
 -12   3   0   -0.03    0.18
 -12   3   0   -0.03    0.10
  12  -3   0    0.25    0.08
 -13   3   0    0.00    0.09
 -14   3   0   -0.02    0.07
 -14  -4   0   -0.01    0.15
 -13  -4   0    0.14    0.15
 -13  -4   0   -0.06    0.14
 -12  -4   0   -0.13    0.14
 -12  -4   0    0.26    0.16
  11   4   0    0.16    0.06
 -11  -4   0    0.07    0.19
 -11  -4   0    0.25    0.16
  10   4   0    0.09    0.06
 -10  -4   0   -0.02    0.10
 -10  -4   0   -0.13    0.13
 -10  -4   0    0.09    0.12
 -10  -4   0    0.06    0.15
   9   4   0    0.09    0.07
   9   4   0    0.08    0.10
  -9  -4   0    0.17    0.13
  -9  -4   0   -0.02    0.12
  -9  -4   0    0.07    0.15
  -9  -4   0    0.17    0.11
   8   4   0    0.42    0.10
   8   4   0    0.24    0.10
  -8  -4   0    0.59    0.16
  -8  -4   0    0.27    0.14
  -8  -4   0    0.61    0.19
  -8  -4   0    0.44    0.13
   7   4   0    0.70    0.14
   7   4   0    0.86    0.14
  -7  -4   0    0.65    0.18
  -7  -4   0    0.88    0.20
  -7  -4   0    0.99    0.22
   6   4   0    0.51    0.12
   6   4   0    0.59    0.12
   6   4   0    0.48    0.12
  -6  -4   0    0.52    0.19
   5   4   0    0.51    0.11
   5   4   0    0.15    0.13
   5   4   0    0.21    0.10
  -5  -4   0    0.24    0.16
   4   4   0    0.33    0.09
   4   4   0    0.24    0.07
   4   4   0    0.26    0.08
   4   4   0   -0.25    0.30
  -4  -4   0    0.13    0.13
  -4  -4   0    0.14    0.24
   3   4   0    0.03    0.06
   3   4   0    0.12    0.05
   3   4   0   -0.17    0.21
  -3  -4   0    0.04    0.04
  -3  -4   0    0.05    0.09
  -3  -4   0    0.18    0.23
   2   4   0   50.89    6.54
   2   4   0   52.77    6.45
   2   4   0   54.95    6.46
  -2  -4   0   52.03    6.46
  -2  -4   0   45.42    6.53
  -2  -4   0   46.67    6.46
   1   4   0   58.99    7.15
   1   4   0   51.88    7.15
   1   4   0   59.27    7.24
  -1  -4   0   54.40    7.15
  -1  -4   0   57.17    7.16
   0   4   0   38.07    5.00
   0   4   0   42.20    5.01
   0   4   0   41.85    5.11
   0  -4   0   38.27    5.01
   0  -4   0   39.70    5.01
   0  -4   0   38.20    5.00
   0  -4   0   37.21    5.09
  -1   4   0   87.09   10.19
  -1   4   0   81.96   10.08
  -1   4   0   80.54   10.09
   1  -4   0   72.81   10.08
   1  -4   0   79.80   10.07
   1  -4   0   74.47   10.09
  -2   4   0    0.12    0.06
  -2   4   0    0.07    0.18
  -2   4   0    0.12    0.23
  -2   4   0    0.13    0.07
   2  -4   0    0.06    0.05
   2  -4   0    0.03    0.07
  -3   4   0    0.77    0.31
  -3   4   0    0.84    0.14
  -3   4   0    0.87    0.27
   3  -4   0    0.92    0.14
   3  -4   0    0.78    0.13
  -4   4   0    0.78    0.14
  -4   4   0    1.44    0.40
  -4   4   0    1.13    0.19
  -4   4   0    0.92    0.38
   4  -4   0    0.87    0.15
   4  -4   0    1.06    0.14
  -5   4   0    0.48    0.43
  -5   4   0    0.93    0.19
   5  -4   0    1.29    0.18
   5  -4   0    1.07    0.17
  -6   4   0    0.37    0.63
  -6   4   0    0.03    0.07
   6  -4   0    0.14    0.08
   6  -4   0    0.04    0.06
  -7   4   0    0.22    0.09
  -7   4   0    0.06    1.35
   7  -4   0    0.40    0.10
   7  -4   0    0.39    0.08
  -8   4   0    0.95    0.18
  -8   4   0    1.31    0.20
  -9   4   0    0.30    0.29
  -9   4   0    1.25    0.28
   9  -4   0    1.30    0.28
 -10   4   0   -0.05    0.11
 -10   4   0   -0.40    0.26
  10  -4   0    0.11    0.12
  10  -4   0    0.09    0.07
 -11   4   0   -0.18    0.24
 -11   4   0   -0.11    0.10
  11  -4   0    0.08    0.08
 -12   4   0   -0.09    0.10
 -12   4   0    0.10    0.20
  12  -4   0    0.17    0.09
 -13   4   0   -0.06    0.12
 -13   4   0    0.03    0.10
 -14   4   0   -0.02    0.07
 -14  -5   0    0.12    0.15
 -13  -5   0   -0.01    0.15
 -13  -5   0    0.04    0.13
 -12  -5   0    0.05    0.13
 -12  -5   0   -0.19    0.13
  11   5   0    0.66    0.12
 -11  -5   0    0.80    0.20
 -11  -5   0    0.52    0.19
 -11  -5   0    0.48    0.18
 -10  -5   0    0.10    0.10
 -10  -5   0   -0.06    0.14
 -10  -5   0    0.14    0.15
 -10  -5   0    0.26    0.20
   9   5   0    0.22    0.11
   9   5   0    0.12    0.06
  -9  -5   0    0.11    0.13
  -9  -5   0   -0.08    0.11
  -9  -5   0   -0.16    0.12
  -9  -5   0    0.06    0.15
   8   5   0    0.48    0.13
   8   5   0    0.60    0.12
  -8  -5   0    0.75    0.20
  -8  -5   0    0.51    0.15
  -8  -5   0    0.75    0.20
  -8  -5   0    0.58    0.18
   7   5   0    0.58    0.13
   7   5   0    0.78    0.13
  -7  -5   0    0.68    0.17
  -7  -5   0    0.43    0.13
  -7  -5   0    0.69    0.18
  -7  -5   0    0.59    0.18
   6   5   0    0.93    0.17
   6   5   0    0.95    0.16
   6   5   0   -0.08    1.12
  -6  -5   0    0.89    0.19
  -6  -5   0    1.05    0.24
   5   5   0    4.18    1.11
   5   5   0    5.07    0.71
   5   5   0    5.22    0.70
  -5  -5   0    6.57    0.76
   4   5   0    1.93    0.29
   4   5   0    1.81    0.53
   4   5   0    2.33    0.31
  -4  -5   0    2.38    0.34
  -4  -5   0    1.82    0.47
   3   5   0    6.64    0.91
   3   5   0    7.40    1.07
   3   5   0    7.23    0.90
  -3  -5   0    6.82    1.04
  -3  -5   0    6.82    0.90
  -3  -5   0    6.90    0.92
   2   5   0    2.45    0.47
   2   5   0    1.72    0.23
   2   5   0    1.63    0.24
  -2  -5   0    1.45    0.24
  -2  -5   0    1.53    0.23
   1   5   0    2.39    0.31
   1   5   0    2.34    0.32
   1   5   0    2.97    0.50
  -1  -5   0    2.14    0.32
  -1  -5   0    2.02    0.31
  -1  -5   0    2.35    0.30
  -1  -5   0    2.61    0.48
   0   5   0    0.11    0.08
   0   5   0    0.10    0.05
   0   5   0    0.28    0.27
   0  -5   0    0.11    0.07
   0  -5   0   -0.31    0.21
   0  -5   0    0.11    0.05
   0  -5   0    0.08    0.05
  -1   5   0    1.08    0.16
  -1   5   0    1.28    0.39
  -1   5   0    1.00    0.15
   1  -5   0    1.00    0.15
   1  -5   0    1.04    0.16
   1  -5   0    1.00    0.14
  -2   5   0   39.89    4.63
  -2   5   0   33.50    4.72
  -2   5   0   36.77    4.76
  -2   5   0   36.29    4.62
   2  -5   0   34.46    4.62
   2  -5   0   36.00    4.63
  -3   5   0   10.49    1.48
  -3   5   0    8.40    1.43
  -3   5   0    9.78    1.33
   3  -5   0   11.12    1.33
   3  -5   0   10.52    1.32
  -4   5   0   17.15    2.31
  -4   5   0   15.91    2.44
  -4   5   0   19.49    2.48
   4  -5   0   19.37    2.30
   4  -5   0   17.45    2.29
  -5   5   0    4.15    0.98
  -5   5   0    4.35    0.81
  -5   5   0    5.31    1.00
  -5   5   0    4.82    0.76
   5  -5   0    6.52    0.74
   5  -5   0    5.82    0.73
  -6   5   0    1.76    0.80
   6  -5   0    1.96    0.27
   6  -5   0    1.81    0.28
  -7   5   0   -0.20    0.17
   7  -5   0    0.15    0.08
   7  -5   0    0.12    0.07
  -8   5   0    2.22    0.29
   8  -5   0    2.63    0.31
   8  -5   0    1.65    0.31
  -9   5   0    0.20    0.13
  -9   5   0   -0.39    0.23
   9  -5   0    0.30    0.08
   9  -5   0    0.29    0.11
 -10   5   0   -0.11    0.12
 -10   5   0   -0.08    0.24
  10  -5   0    0.15    0.07
  10  -5   0    0.08    0.13
 -11   5   0    0.05    0.11
 -11   5   0   -0.12    0.24
  11  -5   0   -0.01    0.07
 -12   5   0    0.21    0.22
 -12   5   0   -0.07    0.10
 -13   5   0   -0.02    0.09
 -13   5   0   -0.02    0.13
 -14   5   0   -0.10    0.06
 -14  -6   0    0.10    0.15
 -13  -6   0    0.05    0.14
 -13  -6   0   -0.01    0.13
 -12  -6   0    0.00    0.14
 -12  -6   0   -0.16    0.13
  11   6   0    0.00    0.07
 -11  -6   0    0.25    0.20
 -11  -6   0   -0.15    0.09
 -11  -6   0   -0.24    0.11
 -11  -6   0    0.13    0.15
  10   6   0    0.23    0.07
 -10  -6   0    0.52    0.19
 -10  -6   0   -0.14    0.14
 -10  -6   0    0.03    0.16
 -10  -6   0    0.13    0.12
   9   6   0   -0.08    0.12
   9   6   0    0.16    0.07
  -9  -6   0    0.26    0.13
  -9  -6   0    0.13    0.13
  -9  -6   0    0.08    0.16
  -9  -6   0    0.27    0.16
   8   6   0    0.59    0.18
   8   6   0    0.60    0.13
  -8  -6   0    0.58    0.16
  -8  -6   0    0.71    0.20
  -8  -6   0    0.75    0.22
   7   6   0    1.41    0.22
   7   6   0    1.02    0.22
  -7  -6   0    2.25    0.36
  -7  -6   0    1.57    0.28
  -7  -6   0    1.54    0.24
  -7  -6   0    1.56    0.28
   6   6   0    1.96    0.31
   6   6   0    2.46    0.31
   6   6   0    3.14    1.99
  -6  -6   0    2.22    0.35
  -6  -6   0    2.85    0.38
  -6  -6   0    1.61    0.33
   5   6   0    3.22    1.11
   5   6   0    6.03    0.78
   5   6   0    5.73    0.76
  -5  -6   0    6.41    0.81
   4   6   0    0.05    0.08
   4   6   0   -0.68    0.51
   4   6   0   -0.02    0.10
  -4  -6   0   -0.01    0.07
  -4  -6   0   -0.10    0.14
   3   6   0    5.40    1.06
   3   6   0    6.52    0.82
   3   6   0    5.89    0.80
  -3  -6   0    6.46    0.80
  -3  -6   0    5.23    1.01
   2   6   0    1.41    0.21
   2   6   0    1.33    0.19
   2   6   0    0.65    0.43
  -2  -6   0    1.21    0.21
  -2  -6   0    1.16    0.43
  -2  -6   0    1.24    0.20
   1   6   0   38.70    5.00
   1   6   0   43.14    5.23
  -1  -6   0   37.70    5.01
  -1  -6   0   43.54    5.16
  -1  -6   0   40.08    5.00
  -1  -6   0   36.02    5.01
   0   6   0    1.87    0.24
   0   6   0    1.65    0.26
   0   6   0    1.16    0.49
   0  -6   0    1.78    0.25
   0  -6   0    1.63    0.23
   0  -6   0    1.40    0.43
   0  -6   0    1.61    0.23
  -1   6   0    4.44    0.82
  -1   6   0    4.55    0.74
  -1   6   0    3.91    0.57
  -1   6   0    4.47    0.55
   1  -6   0    4.12    0.57
   1  -6   0    4.23    0.55
   1  -6   0    4.17    0.55
  -2   6   0    0.91    0.39
  -2   6   0    1.69    0.23
  -2   6   0    1.43    0.25
  -2   6   0    0.79    0.50
   2  -6   0    1.42    0.21
   2  -6   0    1.42    0.23
  -3   6   0    1.29    0.25
  -3   6   0    1.57    0.57
  -3   6   0    1.99    0.26
  -3   6   0    1.58    0.50
   3  -6   0    1.89    0.29
   3  -6   0    1.62    0.24
  -4   6   0    2.33    0.62
  -4   6   0    2.36    0.37
  -4   6   0    2.99    0.74
   4  -6   0    2.66    0.35
   4  -6   0    2.21    0.33
  -5   6   0    0.02    0.60
  -5   6   0    1.21    0.24
  -5   6   0    0.88    0.23
   5  -6   0    1.11    0.18
   5  -6   0    0.82    0.16
  -6   6   0    2.39    0.36
  -6   6   0    1.43    0.95
   6  -6   0    1.96    0.31
   6  -6   0    2.28    0.30
  -7   6   0    1.20    0.29
  -7   6   0    1.14    0.17
   7  -6   0    1.13    0.20
   7  -6   0    1.45    0.19
  -8   6   0    0.24    0.13
  -8   6   0    0.46    0.08
   8  -6   0    0.43    0.14
   8  -6   0    0.44    0.10
  -9   6   0    0.40    0.06
  -9   6   0    0.08    0.14
   9  -6   0    0.21    0.11
   9  -6   0    0.34    0.10
 -10   6   0   -0.28    0.23
 -10   6   0    0.04    0.13
  10  -6   0   -0.02    0.11
  10  -6   0   -0.31    0.11
 -11   6   0   -0.08    0.25
 -11   6   0   -0.03    0.10
  11  -6   0    0.09    0.08
 -12   6   0   -0.17    0.18
 -12   6   0   -0.10    0.10
  12  -6   0    0.36    0.14
 -13   6   0    0.00    0.12
 -13   6   0   -0.02    0.09
  13  -6   0   -0.07    0.11
 -14   6   0   -0.02    0.06
 -13  -7   0    0.02    0.13
 -13  -7   0   -0.09    0.13
 -12  -7   0   -0.03    0.15
 -12  -7   0    0.38    0.16
 -11  -7   0    0.62    0.20
 -11  -7   0    0.36    0.18
 -11  -7   0    0.46    0.12
 -11  -7   0    0.88    0.20
  10   7   0    1.00    0.16
 -10  -7   0    1.41    0.27
 -10  -7   0    0.79    0.23
 -10  -7   0    0.70    0.21
   9   7   0    1.19    0.20
   9   7   0    1.00    0.23
  -9  -7   0    1.18    0.23
  -9  -7   0    1.42    0.30
  -9  -7   0    1.26    0.28
  -9  -7   0    1.51    0.31
   8   7   0    0.08    0.07
   8   7   0   -0.07    0.09
  -8  -7   0    0.07    0.15
  -8  -7   0   -0.06    0.13
  -8  -7   0    0.04    0.14
  -8  -7   0    0.03    0.16
   7   7   0   -0.03    0.09
   7   7   0    0.09    0.07
  -7  -7   0    0.22    0.12
  -7  -7   0    0.00    0.12
  -7  -7   0    0.03    0.14
  -7  -7   0    0.05    0.06
  -7  -7   0   -0.06    0.12
   6   7   0    1.11    0.21
   6   7   0    1.28    0.20
  -6  -7   0    1.44    0.25
  -6  -7   0    1.51    0.27
  -6  -7   0    1.15    0.18
  -6  -7   0    0.99    0.23
   5   7   0    0.56    0.14
   5   7   0    1.13    1.07
   5   7   0    0.33    0.10
  -5  -7   0    0.36    0.15
  -5  -7   0    0.39    0.14
  -5  -7   0    0.35    0.18
   4   7   0    7.47    0.91
   4   7   0    8.18    1.40
   4   7   0    7.53    0.94
  -4  -7   0    6.35    0.91
  -4  -7   0    6.69    0.95
   3   7   0    9.90    1.33
   3   7   0   11.08    1.66
   3   7   0   10.40    1.31
  -3  -7   0   10.00    1.31
  -3  -7   0   10.00    1.34
   2   7   0   15.55    2.09
   2   7   0   14.82    1.85
   2   7   0   13.12    1.87
  -2  -7   0   14.04    1.85
  -2  -7   0   14.56    1.87
  -2  -7   0   15.30    1.87
   1   7   0    3.18    0.44
   1   7   0    4.08    0.78
   1   7   0    3.31    0.46
  -1  -7   0    3.24    0.44
  -1  -7   0    2.79    0.44
  -1  -7   0    3.77    0.46
   0   7   0   43.27    5.53
   0   7   0   49.04    5.78
   0   7   0   43.08    5.55
   0  -7   0   38.63    5.54
   0  -7   0   44.08    5.53
   0  -7   0   44.74    5.53
  -1   7   0    3.87    0.51
  -1   7   0    3.97    0.53
  -1   7   0    3.80    0.78
  -1   7   0    5.23    0.91
   1  -7   0    3.71    0.53
   1  -7   0    3.69    0.52
   1  -7   0    3.96    0.50
  -2   7   0    3.08    0.40
  -2   7   0    2.65    0.76
  -2   7   0    2.61    0.63
  -2   7   0    2.66    0.41
   2  -7   0    2.96    0.41
   2  -7   0    2.66    0.39
  -3   7   0    7.70    1.00
  -3   7   0    7.65    1.25
  -3   7   0    6.88    1.00
  -3   7   0    7.84    1.01
  -3   7   0   10.23    1.39
   3  -7   0    8.17    1.01
   3  -7   0    7.49    0.99
  -4   7   0    5.29    1.17
  -4   7   0    5.33    0.79
  -4   7   0    4.36    1.06
  -4   7   0    6.28    0.80
   4  -7   0    6.00    0.77
   4  -7   0    6.46    0.79
  -5   7   0   -0.75    0.76
  -5   7   0    0.01    0.14
  -5   7   0   -0.38    0.14
   5  -7   0    0.07    0.08
   5  -7   0    0.09    0.10
  -6   7   0   10.84    1.34
  -6   7   0    9.21    1.38
   6  -7   0   10.74    1.35
   6  -7   0   10.34    1.36
  -7   7   0   -0.07    0.09
  -7   7   0    0.07    0.05
  -7   7   0   -0.17    0.15
   7  -7   0    0.03    0.08
   7  -7   0    0.01    0.13
   7  -7   0    0.06    0.07
  -8   7   0    0.45    0.25
  -8   7   0    1.08    0.25
  -8   7   0    0.91    0.13
  -8   7   0    0.95    0.19
   8  -7   0    0.46    0.15
   8  -7   0    0.88    0.15
   8  -7   0    0.60    0.17
   8  -7   0    1.38    0.20
  -9   7   0    0.01    0.04
  -9   7   0   -0.03    0.12
   9  -7   0    0.31    0.18
   9  -7   0   -0.01    0.07
 -10   7   0   -0.01    0.14
 -10   7   0   -0.41    0.23
  10  -7   0    0.04    0.07
  10  -7   0    0.02    0.13
  10  -7   0    0.40    0.12
 -11   7   0   -0.04    0.11
 -11   7   0   -0.04    0.21
  11  -7   0   -0.08    0.07
  11  -7   0    0.06    0.11
 -12   7   0   -0.03    0.09
 -12   7   0   -0.12    0.18
  12  -7   0    0.17    0.10
 -13   7   0    0.11    0.10
 -13   7   0   -0.04    0.12
 -14   7   0   -0.02    0.05
 -13  -8   0   -0.01    0.12
 -13  -8   0    0.12    0.16
 -12  -8   0   -0.22    0.13
 -12  -8   0    0.10    0.13
 -11  -8   0    1.08    0.24
 -11  -8   0    0.90    0.24
  10   8   0    0.04    0.08
 -10  -8   0   -0.30    0.13
 -10  -8   0   -0.04    0.10
 -10  -8   0   -0.20    0.15
 -10  -8   0    0.14    0.16
   9   8   0   -0.30    0.15
   9   8   0    0.03    0.07
  -9  -8   0    0.20    0.17
  -9  -8   0   -0.20    0.14
  -9  -8   0    0.10    0.12
  -9  -8   0   -0.16    0.14
   8   8   0    1.63    0.26
   8   8   0    1.20    0.28
  -8  -8   0    2.44    0.36
  -8  -8   0    1.28    0.32
  -8  -8   0    2.02    0.29
  -8  -8   0    2.09    0.34
   7   8   0    0.44    0.11
   7   8   0    0.52    0.14
  -7  -8   0    0.38    0.23
  -7  -8   0    0.49    0.15
  -7  -8   0    0.49    0.19
  -7  -8   0    0.40    0.17
  -7  -8   0    0.52    0.10
   6   8   0   -0.03    0.09
   6   8   0    0.04    0.08
  -6  -8   0   -0.05    0.06
  -6  -8   0   -0.01    0.13
  -6  -8   0    0.03    0.11
  -6  -8   0    0.12    0.12
  -6  -8   0    0.09    0.12
   5   8   0    0.26    0.09
   5   8   0    0.21    0.12
  -5  -8   0    0.41    0.08
  -5  -8   0    0.23    0.13
  -5  -8   0    0.22    0.14
  -5  -8   0    0.27    0.13
  -5  -8   0    0.33    0.15
   4   8   0    0.11    0.08
   4   8   0    2.80    1.25
  -4  -8   0   -0.03    0.12
   3   8   0    9.29    1.26
   3   8   0   10.37    1.73
   3   8   0    9.66    1.28
   3   8   0    9.55    1.26
  -3  -8   0    9.53    1.29
  -3  -8   0   10.72    1.27
   2   8   0    0.03    0.09
   2   8   0   -0.08    0.12
   2   8   0    0.05    0.72
   2   8   0    0.05    0.08
  -2  -8   0   -0.08    0.05
  -2  -8   0    0.02    0.11
  -2  -8   0    0.07    0.10
   1   8   0    0.08    0.09
   1   8   0    0.37    0.65
   1   8   0    0.17    0.10
   1   8   0   -0.77    0.51
  -1  -8   0    0.21    0.12
  -1  -8   0    0.13    0.08
  -1  -8   0    0.04    0.10
   0   8   0    1.13    0.58
   0   8   0    0.57    0.17
   0   8   0    0.69    0.14
   0   8   0    0.03    0.67
   0   8   0    0.86    0.15
   0  -8   0    0.68    0.14
   0  -8   0    0.72    0.19
   0  -8   0    0.56    0.13
  -1   8   0   -1.33    0.47
  -1   8   0    0.00    0.13
  -1   8   0   -0.82    0.64
  -1   8   0    0.13    0.10
   1  -8   0   -0.01    0.04
   1  -8   0    0.13    0.09
   1  -8   0   -0.05    0.12
  -2   8   0    0.41    0.15
  -2   8   0    0.12    0.11
  -2   8   0   -1.08    0.73
  -2   8   0    0.16    0.12
  -2   8   0   -0.44    0.52
   2  -8   0    0.08    0.13
   2  -8   0    0.05    0.09
  -3   8   0    0.78    0.89
  -3   8   0    0.72    0.66
  -3   8   0    1.07    0.20
  -3   8   0    1.07    0.21
  -3   8   0    1.22    0.23
   3  -8   0    1.25    0.22
   3  -8   0    1.12    0.20
  -4   8   0    1.53    0.30
  -4   8   0    1.50    0.27
  -4   8   0    1.02    0.86
   4  -8   0    1.77    0.27
   4  -8   0    1.87    0.26
  -5   8   0    0.87    0.23
  -5   8   0    0.95    0.16
  -5   8   0    1.27    0.23
   5  -8   0    1.04    0.19
   5  -8   0    1.03    0.18
  -6   8   0    0.78    0.12
  -6   8   0    0.60    0.20
   6  -8   0    0.68    0.15
   6  -8   0    0.77    0.17
   6  -8   0    0.79    0.16
   6  -8   0    0.76    0.15
  -7   8   0    1.66    0.23
  -7   8   0    1.42    0.32
  -7   8   0    1.34    0.25
   7  -8   0    1.88    0.25
   7  -8   0    1.51    0.25
   7  -8   0    1.35    0.27
   7  -8   0    1.83    0.26
  -8   8   0    1.95    0.30
  -8   8   0    2.17    0.28
  -8   8   0    1.61    0.35
   8  -8   0    1.95    0.29
   8  -8   0    2.11    0.28
   8  -8   0    1.71    0.29
   8  -8   0    1.27    0.29
  -9   8   0    0.60    0.17
  -9   8   0    0.63    0.11
   9  -8   0    0.77    0.15
   9  -8   0    0.61    0.17
   9  -8   0    0.84    0.15
 -10   8   0   -0.14    0.21
 -10   8   0    0.08    0.12
  10  -8   0    0.05    0.12
  10  -8   0    0.09    0.12
  10  -8   0    0.32    0.10
 -11   8   0   -0.11    0.12
 -11   8   0   -0.03    0.22
  11  -8   0    0.05    0.08
  11  -8   0    0.17    0.10
 -12   8   0   -0.10    0.10
 -12   8   0    0.18    0.17
  12  -8   0    0.06    0.09
 -13   8   0   -0.05    0.12
 -13   8   0    0.00    0.08
  13  -8   0    0.04    0.09
 -14   8   0   -0.08    0.05
 -13  -9   0    0.10    0.14
 -13  -9   0   -0.08    0.11
 -12  -9   0   -0.03    0.12
 -12  -9   0    0.15    0.14
  11   9   0    1.07    0.19
 -11  -9   0    1.23    0.19
  10   9   0    0.18    0.13
 -10  -9   0    0.28    0.12
 -10  -9   0    0.54    0.21
 -10  -9   0    0.25    0.18
 -10  -9   0    0.33    0.16
   9   9   0   -0.27    0.14
   9   9   0    0.10    0.08
   9   9   0   -0.12    0.14
  -9  -9   0   -0.10    0.14
  -9  -9   0    0.16    0.15
  -9  -9   0    0.03    0.15
  -9  -9   0    0.21    0.13
   8   9   0    1.43    0.22
   8   9   0    1.02    0.25
  -8  -9   0    1.30    0.25
  -8  -9   0    1.76    0.32
  -8  -9   0    1.61    0.33
  -8  -9   0    1.04    0.26
   7   9   0    1.07    0.25
   7   9   0    1.34    0.22
  -7  -9   0    1.08    0.25
  -7  -9   0    1.61    0.30
  -7  -9   0    1.85    0.32
  -7  -9   0    1.21    0.25
   6   9   0    0.53    0.12
   6   9   0    0.36    0.13
   6   9   0    0.28    0.14
   6   9   0    0.46    0.18
  -6  -9   0    0.68    0.19
  -6  -9   0    0.63    0.11
  -6  -9   0    0.70    0.19
  -6  -9   0    0.50    0.16
  -6  -9   0    0.35    0.16
   5   9   0    0.11    0.09
   5   9   0    0.15    0.10
   5   9   0   -0.17    0.15
   5   9   0    0.13    0.10
  -5  -9   0    0.18    0.12
  -5  -9   0    0.14    0.12
  -5  -9   0    0.18    0.07
  -5  -9   0    0.05    0.13
  -5  -9   0    0.02    0.12
   4   9   0    0.90    0.20
   4   9   0    0.97    0.17
   4   9   0    0.93    0.16
  -4  -9   0    0.82    0.20
  -4  -9   0    0.69    0.17
  -4  -9   0    1.00    0.26
  -4  -9   0    1.18    0.22
   3   9   0    0.10    0.08
   3   9   0    0.27    0.14
   3   9   0    0.08    0.08
  -3  -9   0    0.11    0.13
  -3  -9   0    0.12    0.11
  -3  -9   0   -0.03    0.06
  -3  -9   0   -0.05    0.09
   2   9   0    0.30    0.15
   2   9   0    0.30    0.11
   2   9   0    0.56    1.04
   2   9   0    0.31    0.09
  -2  -9   0    0.25    0.11
  -2  -9   0    0.36    0.12
  -2  -9   0    0.03    0.09
   1   9   0   -1.10    0.91
   1   9   0    0.05    0.10
   1   9   0    0.13    0.09
   1   9   0    0.01    0.12
   1   9   0    0.40    0.75
  -1  -9   0    0.09    0.07
  -1  -9   0   -0.02    0.08
  -1  -9   0    0.08    0.12
   0   9   0   46.36    6.53
   0   9   0   51.96    6.79
   0   9   0   57.07    6.54
   0   9   0   54.29    6.56
   0  -9   0   48.66    6.53
   0  -9   0   53.45    6.53
   0  -9   0   47.38    6.55
  -1   9   0    1.89    0.32
  -1   9   0    2.19    0.31
  -1   9   0    1.53    0.97
  -1   9   0    2.01    0.31
  -1   9   0    2.67    0.84
   1  -9   0    1.92    0.27
   1  -9   0    2.40    0.30
   1  -9   0    1.77    0.32
  -2   9   0    1.73    0.36
  -2   9   0    2.41    0.35
  -2   9   0    4.37    1.42
  -2   9   0    1.83    0.85
  -2   9   0    2.54    0.35
   2  -9   0    2.47    0.34
   2  -9   0    2.39    0.36
  -3   9   0    0.70    0.18
  -3   9   0    1.10    0.18
  -3   9   0    2.35    0.93
  -3   9   0    1.15    0.22
   3  -9   0    0.93    0.17
   3  -9   0    0.84    0.19
  -4   9   0    1.30    0.18
  -4   9   0    0.90    0.24
  -4   9   0    0.99    0.21
   4  -9   0    1.57    0.21
   4  -9   0    1.19    0.21
   4  -9   0    1.25    0.21
   4  -9   0    1.15    0.21
  -5   9   0    0.19    0.07
  -5   9   0   -0.34    0.15
  -5   9   0    0.14    0.14
   5  -9   0    0.28    0.13
   5  -9   0    0.20    0.09
   5  -9   0    0.27    0.11
   5  -9   0    0.10    0.09
  -6   9   0    1.73    0.21
  -6   9   0    1.57    0.24
  -6   9   0    0.96    0.27
   6  -9   0    1.55    0.23
   6  -9   0    1.58    0.24
   6  -9   0    1.48    0.24
   6  -9   0    1.08    0.24
  -7   9   0    1.22    0.33
  -7   9   0    2.03    0.28
  -7   9   0    1.97    0.25
   7  -9   0    1.50    0.29
   7  -9   0    1.69    0.28
   7  -9   0    1.81    0.28
  -8   9   0    0.11    0.06
  -8   9   0    0.12    0.19
  -8   9   0    0.15    0.12
   8  -9   0    0.08    0.09
   8  -9   0    0.10    0.11
   8  -9   0    0.17    0.09
   8  -9   0    0.06    0.10
  -9   9   0    0.22    0.07
  -9   9   0    0.17    0.13
   9  -9   0    0.50    0.13
   9  -9   0    0.24    0.10
   9  -9   0    0.31    0.12
 -10   9   0    0.21    0.14
 -10   9   0   -0.16    0.18
  10  -9   0    0.24    0.09
  10  -9   0    0.23    0.09
  10  -9   0    0.21    0.11
 -11   9   0   -0.04    0.10
 -11   9   0   -0.23    0.16
  11  -9   0    0.03    0.09
 -12   9   0   -0.11    0.08
 -12   9   0   -0.09    0.18
  12  -9   0    0.05    0.08
 -13   9   0   -0.03    0.08
 -13   9   0    0.07    0.12
  13  -9   0    0.07    0.06
 -12 -10   0    0.12    0.13
  11  10   0   -0.13    0.10
 -11 -10   0   -0.12    0.12
 -11 -10   0    0.13    0.14
 -11 -10   0    0.04    0.07
  10  10   0    0.08    0.11
 -10 -10   0    0.15    0.09
 -10 -10   0   -0.10    0.14
 -10 -10   0    0.40    0.18
   9  10   0   -0.23    0.10
   9  10   0   -0.41    0.25
   9  10   0    0.00    0.08
  -9 -10   0    0.09    0.18
  -9 -10   0    0.06    0.11
  -9 -10   0   -0.15    0.16
  -9 -10   0   -0.13    0.12
   8  10   0    0.26    0.14
   8  10   0    0.45    0.15
   8  10   0    0.09    0.14
   8  10   0    0.23    0.10
  -8 -10   0    0.20    0.15
  -8 -10   0    0.23    0.16
  -8 -10   0    0.22    0.09
  -8 -10   0    0.41    0.21
  -8 -10   0    0.58    0.22
   7  10   0   -0.05    0.13
   7  10   0    0.18    0.10
   7  10   0    0.06    0.12
   7  10   0   -0.15    0.13
  -7 -10   0    0.26    0.08
  -7 -10   0    0.24    0.14
  -7 -10   0    0.35    0.20
  -7 -10   0    0.49    0.19
  -7 -10   0    0.04    0.15
   6  10   0    1.03    0.21
   6  10   0    1.51    0.28
   6  10   0    1.00    0.24
  -6 -10   0    0.90    0.23
  -6 -10   0    1.85    0.29
  -6 -10   0    1.39    0.29
  -6 -10   0    1.47    0.20
   5  10   0   -0.03    0.08
   5  10   0   -0.10    0.14
   5  10   0    0.06    0.11
   5  10   0    0.16    0.11
  -5 -10   0    0.17    0.13
  -5 -10   0    0.07    0.12
  -5 -10   0    0.07    0.16
  -5 -10   0   -0.08    0.07
  -5 -10   0    0.05    0.12
   4  10   0    0.72    0.17
   4  10   0    0.78    0.19
   4  10   0    0.36    0.24
   4  10   0    1.12    0.21
   4  10   0    0.87    0.16
  -4 -10   0    1.03    0.20
  -4 -10   0    0.78    0.14
  -4 -10   0    0.51    0.19
  -4 -10   0    0.53    0.18
  -4 -10   0    0.90    0.18
   3  10   0    0.77    0.16
   3  10   0    0.62    0.13
   3  10   0    0.75    0.13
   3  10   0    0.45    0.18
   3  10   0    0.56    0.21
  -3 -10   0    0.72    0.18
  -3 -10   0    0.52    0.13
  -3 -10   0    0.57    0.11
   2  10   0    2.78    0.45
   2  10   0    3.16    0.45
   2  10   0    3.88    0.47
   2  10   0    3.99    0.49
  -2 -10   0    3.12    0.43
  -2 -10   0    3.44    0.46
  -2 -10   0    2.57    0.46
  -2 -10   0    4.04    0.48
   1  10   0    0.30    0.14
   1  10   0    0.85    0.15
   1  10   0    0.56    0.12
   1  10   0    0.85    0.18
   1  10   0    0.73    0.16
  -1 -10   0    0.53    0.13
  -1 -10   0    0.27    0.09
  -1 -10   0    0.44    0.10
  -1 -10   0    0.57    0.16
  -1 -10   0    0.61    0.15
   0  10   0    1.14    1.06
   0  10   0    1.17    0.22
   0  10   0    2.46    1.42
   0  10   0    1.36    0.24
   0  10   0    1.26    0.21
   0  10   0    1.04    0.21
   0  10   0    1.27    0.24
   0 -10   0    1.33    0.26
   0 -10   0    1.46    0.20
   0 -10   0    1.04    0.22
   0 -10   0    1.18    0.19
  -1  10   0    1.22    0.21
  -1  10   0   -2.33    1.34
  -1  10   0    1.00    0.19
  -1  10   0    0.83    0.20
  -1  10   0    1.26    0.23
  -1  10   0    1.30    0.20
  -1  10   0    2.39    1.12
   1 -10   0    1.03    0.18
   1 -10   0    1.12    0.21
   1 -10   0    0.99    0.17
   1 -10   0    0.97    0.18
  -2  10   0    0.16    0.08
  -2  10   0    0.27    0.10
  -2  10   0   -0.92    2.51
  -2  10   0    0.23    0.14
  -2  10   0    0.26    0.12
  -2  10   0    0.30    0.12
  -2  10   0   -0.96    1.16
   2 -10   0    0.09    0.12
   2 -10   0    0.21    0.10
   2 -10   0    0.23    0.08
   2 -10   0    0.13    0.09
  -3  10   0    1.28    0.26
  -3  10   0    1.85    0.29
  -3  10   0    1.76    0.24
  -3  10   0    1.57    0.24
  -3  10   0    1.74    0.27
   3 -10   0    1.74    0.26
   3 -10   0    1.30    0.24
   3 -10   0    1.42    0.24
  -4  10   0    0.08    0.06
  -4  10   0   -0.07    0.10
  -4  10   0    0.06    0.08
  -4  10   0   -0.05    0.14
   4 -10   0    0.05    0.09
   4 -10   0   -0.04    0.09
   4 -10   0    0.10    0.09
   4 -10   0   -0.06    0.08
  -5  10   0    0.24    0.10
  -5  10   0    0.19    0.14
  -5  10   0    0.17    0.07
  -5  10   0    0.16    0.19
  -5  10   0    0.17    0.10
   5 -10   0    0.15    0.10
   5 -10   0    0.07    0.10
   5 -10   0    0.17    0.17
   5 -10   0    0.11    0.09
  -6  10   0    0.02    0.06
  -6  10   0    0.19    0.14
  -6  10   0   -0.02    0.09
   6 -10   0    0.02    0.09
   6 -10   0   -0.03    0.09
   6 -10   0    0.02    0.09
   6 -10   0    0.02    0.09
  -7  10   0   -0.02    0.16
  -7  10   0    0.13    0.07
  -7  10   0    0.00    0.11
   7 -10   0    0.23    0.10
   7 -10   0    0.15    0.11
   7 -10   0    0.45    0.13
   7 -10   0    0.23    0.10
  -8  10   0    0.41    0.09
  -8  10   0    0.45    0.15
  -8  10   0    0.19    0.19
   8 -10   0    0.28    0.13
   8 -10   0    0.44    0.14
   8 -10   0    0.52    0.12
   8 -10   0    0.37    0.12
  -9  10   0   -0.11    0.11
  -9  10   0   -0.03    0.05
   9 -10   0    0.00    0.11
   9 -10   0    0.19    0.09
   9 -10   0   -0.02    0.10
   9 -10   0    0.02    0.08
 -10  10   0   -0.10    0.11
 -10  10   0   -0.23    0.22
 -10  10   0   -0.03    0.04
  10 -10   0   -0.04    0.08
  10 -10   0   -0.18    0.13
  10 -10   0    0.11    0.10
  10 -10   0    0.08    0.10
 -11  10   0   -0.03    0.10
 -11  10   0    0.01    0.15
  11 -10   0   -0.17    0.06
  11 -10   0    0.04    0.09
 -12  10   0   -0.02    0.11
 -12  10   0    0.05    0.16
  12 -10   0    0.07    0.06
 -13  10   0   -0.11    0.09
 -13  10   0   -0.08    0.06
  13 -10   0    0.07    0.05
 -12 -11   0   -0.09    0.11
 -12 -11   0    0.16    0.13
  11  11   0    0.09    0.10
 -11 -11   0    0.06    0.12
 -11 -11   0    0.16    0.16
  10  11   0    0.00    0.11
 -10 -11   0   -0.12    0.12
 -10 -11   0    0.19    0.11
 -10 -11   0    0.20    0.18
   9  11   0    1.14    0.19
  -9 -11   0    0.89    0.24
  -9 -11   0    0.84    0.25
  -9 -11   0    0.86    0.23
  -9 -11   0    1.04    0.19
   8  11   0    0.21    0.11
   8  11   0    0.05    0.12
   8  11   0    0.37    0.13
   8  11   0   -0.15    0.14
  -8 -11   0    0.40    0.15
  -8 -11   0    0.23    0.22
  -8 -11   0    0.34    0.19
   7  11   0    0.16    0.10
   7  11   0    0.17    0.15
   7  11   0    0.32    0.16
   7  11   0   -0.05    0.13
  -7 -11   0    0.13    0.08
  -7 -11   0    0.23    0.14
  -7 -11   0    0.13    0.13
  -7 -11   0   -0.04    0.13
  -7 -11   0    0.22    0.18
   6  11   0    0.07    0.11
   6  11   0    0.05    0.11
   6  11   0   -0.08    0.14
   6  11   0    0.02    0.09
  -6 -11   0    0.04    0.08
  -6 -11   0    0.02    0.14
  -6 -11   0    0.06    0.16
  -6 -11   0    0.06    0.14
  -6 -11   0    0.08    0.14
   5  11   0   -0.17    0.19
   5  11   0    0.07    0.13
   5  11   0    0.02    0.10
   5  11   0    0.07    0.10
  -5 -11   0    0.06    0.15
  -5 -11   0   -0.09    0.11
  -5 -11   0    0.29    0.13
  -5 -11   0    0.08    0.08
  -5 -11   0    0.09    0.15
   4  11   0    0.86    0.17
   4  11   0    0.49    0.19
   4  11   0    0.52    0.20
   4  11   0    0.65    0.16
   4  11   0    0.57    0.14
  -4 -11   0    0.64    0.18
  -4 -11   0    0.38    0.18
  -4 -11   0    0.86    0.15
  -4 -11   0    0.82    0.20
  -4 -11   0    0.54    0.12
   3  11   0    0.07    0.15
  -3 -11   0    0.16    0.14
   2  11   0    0.23    0.10
   2  11   0    0.35    0.15
   2  11   0    0.60    0.15
   2  11   0    0.28    0.12
   2  11   0    0.62    0.18
  -2 -11   0    0.31    0.09
  -2 -11   0    0.17    0.17
  -2 -11   0    0.28    0.12
  -2 -11   0    0.17    0.10
  -2 -11   0    0.35    0.16
   1  11   0    0.47    0.15
   1  11   0    0.55    0.13
   1  11   0    0.88    0.18
   1  11   0    0.79    0.17
   1  11   0    0.44    0.14
  -1 -11   0    0.53    0.11
  -1 -11   0    0.67    0.13
  -1 -11   0    0.56    0.14
  -1 -11   0    0.59    0.15
  -1 -11   0    0.29    0.16
   0  11   0   -0.05    0.06
   0  11   0    0.10    0.09
   0  11   0    0.17    0.11
   0  11   0    0.03    0.12
   0  11   0    0.11    0.10
   0  11   0    0.16    0.13
   0 -11   0    0.03    0.06
   0 -11   0    0.09    0.11
   0 -11   0   -0.03    0.07
   0 -11   0    0.10    0.09
   0 -11   0    0.06    0.05
   0 -11   0    0.18    0.13
   0 -11   0    0.01    0.07
  -1  11   0    0.23    0.14
  -1  11   0    0.27    0.09
  -1  11   0    0.19    0.12
  -1  11   0    0.26    0.13
  -1  11   0    0.33    0.11
  -1  11   0    0.20    0.11
   1 -11   0    0.22    0.09
   1 -11   0    0.22    0.12
   1 -11   0    0.08    0.09
   1 -11   0    0.10    0.09
   1 -11   0    0.30    0.09
  -2  11   0    1.71    0.29
  -2  11   0    1.88    0.28
  -2  11   0    1.67    0.26
  -2  11   0    1.86    0.31
  -2  11   0    1.47    0.31
   2 -11   0    1.97    0.27
   2 -11   0    1.82    0.30
   2 -11   0    1.87    0.26
   2 -11   0    1.90    0.28
  -3  11   0    0.78    0.14
  -3  11   0    0.90    0.22
  -3  11   0    0.92    0.16
  -3  11   0    0.81    0.19
   3 -11   0    0.93    0.16
   3 -11   0    0.66    0.15
   3 -11   0    1.00    0.16
   3 -11   0    0.60    0.18
   3 -11   0    0.57    0.13
  -4  11   0    2.14    0.38
  -4  11   0    2.03    0.30
  -4  11   0    1.94    0.31
  -4  11   0    1.76    0.33
   4 -11   0    2.22    0.33
   4 -11   0    2.34    0.31
   4 -11   0    2.51    0.34
   4 -11   0    2.05    0.31
  -5  11   0    0.02    0.07
  -5  11   0    0.14    0.16
  -5  11   0    0.13    0.09
  -5  11   0   -0.11    0.08
  -5  11   0   -0.31    0.22
   5 -11   0    0.03    0.10
   5 -11   0   -0.08    0.08
   5 -11   0   -0.05    0.09
   5 -11   0    0.00    0.11
  -6  11   0   -0.08    0.11
  -6  11   0    0.10    0.16
  -6  11   0    0.03    0.07
   6 -11   0   -0.01    0.08
   6 -11   0    0.05    0.09
   6 -11   0    0.06    0.10
   6 -11   0    0.08    0.11
  -7  11   0    0.55    0.12
  -7  11   0    0.74    0.23
  -7  11   0    0.76    0.16
   7 -11   0    0.64    0.15
   7 -11   0    0.61    0.14
   7 -11   0    0.58    0.16
   7 -11   0    0.70    0.15
  -8  11   0    0.08    0.16
  -8  11   0    0.06    0.11
  -8  11   0    0.06    0.06
   8 -11   0    0.09    0.09
   8 -11   0    0.06    0.09
   8 -11   0   -0.13    0.10
   8 -11   0    0.01    0.09
  -9  11   0   -0.05    0.11
  -9  11   0    0.06    0.05
   9 -11   0    0.04    0.09
   9 -11   0   -0.08    0.09
 -10  11   0   -0.04    0.10
 -10  11   0   -0.04    0.04
 -10  11   0   -0.37    0.20
  10 -11   0    0.08    0.09
  10 -11   0    0.10    0.10
  10 -11   0   -0.03    0.08
 -11  11   0   -0.01    0.09
 -11  11   0   -0.04    0.14
  11 -11   0    0.14    0.08
  11 -11   0    0.03    0.08
 -12  11   0    0.01    0.11
 -12  11   0   -0.03    0.07
  12 -11   0    0.00    0.06
 -13  11   0   -0.02    0.07
 -13  11   0   -0.06    0.06
  13 -11   0    0.03    0.04
  11  12   0    0.03    0.09
 -11 -12   0   -0.16    0.11
 -11 -12   0    0.04    0.15
  10  12   0    0.24    0.10
 -10 -12   0   -0.14    0.13
 -10 -12   0    0.20    0.19
   9  12   0   -0.05    0.12
   9  12   0    0.03    0.10
  -9 -12   0    0.13    0.20
  -9 -12   0    0.13    0.10
  -9 -12   0   -0.12    0.11
   8  12   0   -0.19    0.13
   8  12   0   -0.08    0.11
   8  12   0   -0.08    0.13
   8  12   0   -0.12    0.17
  -8 -12   0    0.01    0.14
  -8 -12   0    0.02    0.11
  -8 -12   0   -0.01    0.12
  -8 -12   0    0.08    0.17
   7  12   0    0.12    0.18
   7  12   0    0.43    0.21
   7  12   0    0.50    0.13
   7  12   0    0.24    0.15
  -7 -12   0    0.26    0.14
  -7 -12   0    0.26    0.19
  -7 -12   0    0.03    0.14
  -7 -12   0    0.12    0.14
  -7 -12   0    0.29    0.09
   6  12   0    0.05    0.14
   6  12   0    0.15    0.11
   6  12   0   -0.06    0.10
   6  12   0    0.15    0.15
  -6 -12   0   -0.02    0.21
  -6 -12   0    0.14    0.15
  -6 -12   0    0.05    0.13
  -6 -12   0    0.18    0.17
  -6 -12   0    0.10    0.08
   5  12   0    0.39    0.18
   5  12   0    0.12    0.13
   5  12   0    0.40    0.13
   5  12   0    0.16    0.15
  -5 -12   0    0.39    0.14
  -5 -12   0    0.41    0.17
  -5 -12   0    0.39    0.17
  -5 -12   0    0.09    0.17
  -5 -12   0    0.19    0.09
   4  12   0    0.16    0.17
   4  12   0    0.37    0.18
   4  12   0    0.56    0.16
   4  12   0    0.37    0.14
   4  12   0    0.60    0.15
  -4 -12   0    0.56    0.19
  -4 -12   0    0.55    0.17
  -4 -12   0    0.32    0.19
  -4 -12   0    0.28    0.10
   3  12   0    0.95    0.19
   3  12   0    0.98    0.19
   3  12   0    0.65    0.21
   3  12   0    1.05    0.24
   3  12   0    0.78    0.19
  -3 -12   0    0.93    0.21
  -3 -12   0    0.80    0.19
   2  12   0    0.11    0.14
   2  12   0    0.15    0.15
   2  12   0    0.08    0.10
   2  12   0    0.00    0.07
   2  12   0   -0.06    0.10
   2  12   0    0.01    0.12
  -2 -12   0   -0.15    0.07
  -2 -12   0    0.05    0.12
  -2 -12   0    0.03    0.15
  -2 -12   0    0.11    0.16
  -2 -12   0   -0.03    0.09
  -2 -12   0   -0.05    0.12
   1  12   0    0.26    0.10
   1  12   0    0.25    0.13
   1  12   0    0.22    0.14
   1  12   0    0.46    0.15
   1  12   0    0.46    0.15
   1  12   0    0.33    0.12
  -1 -12   0    0.21    0.13
  -1 -12   0    0.45    0.14
  -1 -12   0    0.34    0.10
  -1 -12   0    0.29    0.17
  -1 -12   0    0.40    0.11
   0  12   0    0.58    0.15
   0  12   0    0.48    0.18
   0  12   0    0.49    0.15
   0  12   0    0.72    0.13
   0  12   0    0.71    0.17
   0  12   0    0.61    0.15
   0 -12   0    0.53    0.13
   0 -12   0    0.72    0.18
   0 -12   0    0.40    0.11
   0 -12   0    0.69    0.12
   0 -12   0    0.34    0.11
  -1  12   0    1.87    0.30
  -1  12   0    1.77    0.28
  -1  12   0    2.66    0.44
  -1  12   0    1.88    0.26
  -1  12   0    1.50    0.29
  -1  12   0    1.76    0.28
   1 -12   0    1.35    0.25
   1 -12   0    1.99    0.28
   1 -12   0    2.01    0.32
   1 -12   0    1.71    0.27
   1 -12   0    2.01    0.26
  -2  12   0    1.90    0.33
  -2  12   0    2.63    0.37
  -2  12   0    3.29    0.41
  -2  12   0    2.09    0.32
  -2  12   0    1.69    0.36
  -2  12   0    2.46    0.33
   2 -12   0    2.69    0.37
   2 -12   0    2.59    0.34
   2 -12   0    2.71    0.34
   2 -12   0    2.30    0.32
   2 -12   0    1.73    0.31
  -3  12   0    0.97    0.19
  -3  12   0    1.09    0.19
  -3  12   0    1.45    0.24
  -3  12   0    1.67    0.30
   3 -12   0    1.18    0.21
   3 -12   0    1.23    0.20
   3 -12   0    1.00    0.18
   3 -12   0    0.72    0.17
   3 -12   0    1.18    0.24
  -4  12   0    0.21    0.09
  -4  12   0    0.01    0.09
  -4  12   0    0.09    0.14
  -4  12   0   -0.08    0.11
  -4  12   0   -0.11    0.18
   4 -12   0    0.15    0.12
   4 -12   0   -0.04    0.10
   4 -12   0   -0.05    0.13
   4 -12   0    0.00    0.10
   4 -12   0    0.04    0.07
  -5  12   0    0.35    0.17
  -5  12   0    0.53    0.12
  -5  12   0   -0.18    0.49
  -5  12   0    0.25    0.10
  -5  12   0    0.31    0.12
   5 -12   0    0.18    0.11
   5 -12   0    0.40    0.12
   5 -12   0    0.38    0.13
   5 -12   0    0.38    0.14
  -6  12   0   -0.02    0.10
  -6  12   0    0.28    0.19
  -6  12   0    0.04    0.07
   6 -12   0   -0.03    0.11
   6 -12   0    0.11    0.10
   6 -12   0   -0.01    0.10
   6 -12   0   -0.02    0.09
  -7  12   0    0.06    0.15
  -7  12   0    0.16    0.11
  -7  12   0    0.15    0.07
   7 -12   0    0.06    0.10
   7 -12   0    0.21    0.10
   7 -12   0   -0.03    0.11
   7 -12   0    0.16    0.10
  -8  12   0    0.02    0.06
  -8  12   0    0.21    0.16
   8 -12   0   -0.06    0.11
   8 -12   0   -0.01    0.14
   8 -12   0   -0.10    0.08
  -9  12   0    0.05    0.05
  -9  12   0   -0.02    0.10
   9 -12   0    0.08    0.09
   9 -12   0   -0.01    0.09
 -10  12   0    0.14    0.10
 -10  12   0    0.09    0.05
 -10  12   0   -0.24    0.12
  10 -12   0    0.20    0.08
  10 -12   0    0.04    0.08
 -11  12   0   -0.08    0.08
 -11  12   0   -0.24    0.13
  11 -12   0    0.14    0.08
  11 -12   0    0.10    0.08
 -12  12   0   -0.09    0.10
 -12  12   0   -0.08    0.07
  12 -12   0    0.04    0.06
  11  13   0   -0.09    0.08
 -11 -13   0   -0.09    0.11
 -11 -13   0    0.09    0.14
  10  13   0    0.11    0.11
 -10 -13   0    0.53    0.21
 -10 -13   0    0.12    0.12
   9  13   0   -0.04    0.11
   9  13   0   -0.05    0.11
  -9 -13   0    0.06    0.19
  -9 -13   0    0.00    0.08
  -9 -13   0   -0.04    0.11
   8  13   0    0.20    0.12
   8  13   0    0.08    0.15
  -8 -13   0   -0.11    0.11
  -8 -13   0    0.17    0.18
  -8 -13   0    0.07    0.11
   7  13   0   -0.14    0.18
   7  13   0    0.21    0.14
   7  13   0    0.20    0.12
   7  13   0    0.05    0.14
  -7 -13   0    0.21    0.08
  -7 -13   0    0.13    0.12
  -7 -13   0    0.14    0.11
  -7 -13   0    0.15    0.19
  -7 -13   0    0.42    0.19
   6  13   0    1.68    0.32
   6  13   0    2.09    0.34
   6  13   0    2.15    0.29
   6  13   0    1.70    0.32
  -6 -13   0    1.84    0.30
  -6 -13   0    1.21    0.30
  -6 -13   0    1.70    0.33
  -6 -13   0    1.68    0.25
   5  13   0    0.22    0.18
   5  13   0    0.34    0.14
   5  13   0   -0.01    0.13
   5  13   0    0.44    0.15
  -5 -13   0    0.39    0.13
  -5 -13   0    0.46    0.19
  -5 -13   0    0.15    0.17
  -5 -13   0    0.18    0.11
  -5 -13   0    0.09    0.15
   4  13   0    0.13    0.12
   4  13   0    0.19    0.16
   4  13   0    0.16    0.12
   4  13   0    0.32    0.18
   4  13   0    0.04    0.14
  -4 -13   0    0.27    0.10
  -4 -13   0    0.15    0.17
  -4 -13   0    0.27    0.15
  -4 -13   0    0.43    0.16
   3  13   0    1.05    0.21
   3  13   0    0.75    0.21
   3  13   0    0.95    0.23
   3  13   0    0.53    0.18
   3  13   0    1.05    0.20
  -3 -13   0    0.86    0.21
  -3 -13   0    0.61    0.18
  -3 -13   0    0.80    0.15
  -3 -13   0    0.95    0.25
  -3 -13   0    0.38    0.22
   2  13   0    0.09    0.14
   2  13   0    0.12    0.15
   2  13   0    0.08    0.08
   2  13   0    0.14    0.13
   2  13   0    0.25    0.15
   2  13   0    0.15    0.12
  -2 -13   0    0.08    0.18
  -2 -13   0    0.11    0.20
  -2 -13   0   -0.07    0.14
  -2 -13   0    0.06    0.09
  -2 -13   0   -0.06    0.14
   1  13   0    0.90    0.19
   1  13   0    0.82    0.20
   1  13   0    1.02    0.16
   1  13   0    0.81    0.23
   1  13   0    0.99    0.19
   1  13   0    0.85    0.21
  -1 -13   0    0.20    0.20
  -1 -13   0    1.16    0.20
  -1 -13   0    0.63    0.18
  -1 -13   0    0.65    0.15
   0  13   0    1.30    0.28
   0  13   0    1.78    0.30
   0  13   0    1.34    0.28
   0  13   0    0.76    0.22
   0  13   0    1.42    0.21
   0  13   0    1.24    0.24
   0 -13   0    1.80    0.26
   0 -13   0    1.43    0.21
   0 -13   0    0.90    0.22
   0 -13   0    1.25    0.24
  -1  13   0    0.54    0.16
  -1  13   0    0.11    0.14
  -1  13   0    0.34    0.11
  -1  13   0    0.17    0.16
  -1  13   0    0.21    0.13
  -1  13   0    0.35    0.13
   1 -13   0    0.24    0.11
   1 -13   0    0.43    0.12
   1 -13   0    0.45    0.12
   1 -13   0    0.48    0.20
   1 -13   0    0.52    0.17
  -2  13   0    0.21    0.11
  -2  13   0    0.08    0.14
  -2  13   0    0.23    0.18
  -2  13   0    0.01    0.10
  -2  13   0    0.29    0.13
   2 -13   0    0.20    0.10
   2 -13   0    0.09    0.10
   2 -13   0    0.22    0.11
   2 -13   0    0.33    0.16
   2 -13   0    0.05    0.08
  -3  13   0   -0.01    0.16
  -3  13   0   -0.19    0.16
  -3  13   0   -0.05    0.09
  -3  13   0   -0.11    0.09
   3 -13   0    0.13    0.10
   3 -13   0    0.06    0.09
   3 -13   0    0.01    0.14
   3 -13   0    0.08    0.09
   3 -13   0   -0.01    0.10
  -4  13   0    0.74    0.28
  -4  13   0    0.71    0.16
  -4  13   0    0.76    0.15
   4 -13   0    0.56    0.14
   4 -13   0    0.98    0.16
   4 -13   0    0.65    0.16
   4 -13   0    0.72    0.19
   4 -13   0    0.66    0.16
  -5  13   0    3.19    0.47
  -5  13   0    3.02    0.49
  -5  13   0    3.45    0.54
  -5  13   0    3.47    0.48
   5 -13   0    4.01    0.51
   5 -13   0    4.12    0.50
   5 -13   0    3.16    0.48
   5 -13   0    4.08    0.53
  -6  13   0    0.95    0.27
  -6  13   0    0.91    0.18
  -6  13   0    0.92    0.17
   6 -13   0    0.87    0.20
   6 -13   0    1.25    0.21
   6 -13   0    1.14    0.20
   6 -13   0    1.23    0.23
  -7  13   0    1.46    0.23
  -7  13   0    0.81    0.26
  -7  13   0    1.12    0.19
   7 -13   0    1.20    0.22
   7 -13   0    1.24    0.23
   7 -13   0    1.47    0.24
   7 -13   0    1.21    0.22
  -8  13   0    0.27    0.11
  -8  13   0    0.15    0.07
  -8  13   0    0.25    0.16
   8 -13   0    0.18    0.10
   8 -13   0    0.17    0.10
   8 -13   0    0.16    0.14
  -9  13   0    0.11    0.05
  -9  13   0   -0.03    0.08
   9 -13   0   -0.04    0.08
   9 -13   0    0.07    0.08
 -10  13   0   -0.21    0.14
 -10  13   0   -0.01    0.10
  10 -13   0    0.13    0.08
  10 -13   0    0.11    0.08
 -11  13   0    0.10    0.08
 -11  13   0   -0.02    0.11
  11 -13   0    0.10    0.07
  11 -13   0    0.06    0.10
 -12  13   0   -0.01    0.08
 -12  13   0   -0.12    0.06
  12 -13   0   -0.05    0.06
 -10 -14   0   -0.16    0.12
 -10 -14   0    0.19    0.16
   9  14   0    0.34    0.13
   9  14   0    0.61    0.16
  -9 -14   0    0.21    0.13
  -9 -14   0    0.49    0.21
   8  14   0    0.08    0.13
   8  14   0    0.14    0.12
  -8 -14   0   -0.04    0.14
  -8 -14   0    0.17    0.20
   7  14   0    0.17    0.13
   7  14   0    0.12    0.13
  -7 -14   0    0.05    0.18
  -7 -14   0    0.07    0.12
  -7 -14   0   -0.01    0.07
  -7 -14   0    0.30    0.12
   6  14   0    0.06    0.14
   6  14   0    0.17    0.15
   6  14   0    0.08    0.16
  -6 -14   0    0.40    0.18
  -6 -14   0    0.03    0.13
  -6 -14   0    0.09    0.08
  -6 -14   0   -0.05    0.18
  -6 -14   0    0.17    0.11
   5  14   0    0.65    0.17
   5  14   0    0.58    0.22
   5  14   0    0.73    0.25
  -5 -14   0    0.57    0.15
  -5 -14   0    0.74    0.19
  -5 -14   0    0.56    0.23
   4  14   0    0.19    0.13
   4  14   0    0.08    0.16
   4  14   0    0.13    0.14
   4  14   0    0.22    0.14
   4  14   0    0.25    0.19
  -4 -14   0    0.09    0.09
  -4 -14   0    0.21    0.22
  -4 -14   0   -0.04    0.12
  -4 -14   0    0.03    0.15
   3  14   0    0.10    0.12
   3  14   0   -0.02    0.13
   3  14   0   -0.07    0.17
   3  14   0   -0.09    0.12
   3  14   0    0.32    0.17
  -3 -14   0   -0.04    0.19
  -3 -14   0    0.09    0.09
  -3 -14   0    0.16    0.14
  -3 -14   0   -0.06    0.16
   2  14   0    0.25    0.15
   2  14   0    0.37    0.11
   2  14   0    0.21    0.16
   2  14   0    0.21    0.15
   2  14   0    0.05    0.13
   2  14   0    0.31    0.15
  -2 -14   0    0.49    0.18
  -2 -14   0    0.02    0.22
  -2 -14   0   -0.01    0.17
  -2 -14   0    0.03    0.09
   1  14   0    1.12    0.23
   1  14   0    1.00    0.25
   1  14   0    1.02    0.32
   1  14   0    0.69    0.20
   1  14   0    1.07    0.21
   1  14   0    1.15    0.19
  -1 -14   0    1.39    0.24
  -1 -14   0    1.26    0.25
  -1 -14   0    0.88    0.18
   0  14   0    0.10    0.14
   0  14   0    0.01    0.17
   0  14   0    0.23    0.11
   0  14   0    0.44    0.14
   0  14   0    0.20    0.12
   0 -14   0    0.27    0.14
   0 -14   0    0.07    0.10
   0 -14   0    0.46    0.15
  -1  14   0    0.74    0.17
  -1  14   0    0.57    0.14
  -1  14   0    0.44    0.16
  -1  14   0    0.78    0.25
  -1  14   0    0.73    0.23
   1 -14   0    0.66    0.14
   1 -14   0    0.24    0.13
   1 -14   0    0.69    0.16
   1 -14   0    0.73    0.19
  -2  14   0    0.87    0.18
  -2  14   0    0.86    0.17
  -2  14   0    0.59    0.17
  -2  14   0    0.98    0.27
  -2  14   0    0.53    0.22
   2 -14   0    0.38    0.15
   2 -14   0    1.03    0.17
   2 -14   0    0.70    0.19
   2 -14   0    1.14    0.19
  -3  14   0    0.16    0.16
  -3  14   0   -0.04    0.18
  -3  14   0    0.10    0.11
  -3  14   0    0.22    0.12
   3 -14   0    0.05    0.10
   3 -14   0    0.16    0.11
   3 -14   0   -0.06    0.12
   3 -14   0    0.04    0.11
   3 -14   0    0.02    0.09
  -4  14   0    0.93    0.18
  -4  14   0    0.21    0.30
  -4  14   0    0.64    0.22
  -4  14   0    0.63    0.15
   4 -14   0    0.53    0.14
   4 -14   0    0.90    0.18
   4 -14   0    0.87    0.16
   4 -14   0    0.68    0.20
   4 -14   0    1.05    0.20
  -5  14   0    0.66    0.17
  -5  14   0    1.00    0.16
  -5  14   0    0.60    0.15
  -5  14   0    0.44    0.24
   5 -14   0    0.76    0.16
   5 -14   0    0.96    0.19
   5 -14   0    0.92    0.19
   5 -14   0    0.65    0.17
  -6  14   0    7.21    0.93
  -6  14   0    5.81    0.97
   6 -14   0    6.28    0.92
   6 -14   0    8.56    0.96
  -7  14   0    0.00    0.07
  -7  14   0    0.09    0.09
  -7  14   0    0.24    0.16
   7 -14   0    0.08    0.10
   7 -14   0   -0.10    0.15
   7 -14   0    0.05    0.12
   7 -14   0    0.09    0.09
  -8  14   0    0.01    0.06
  -8  14   0   -0.07    0.09
  -8  14   0    0.09    0.15
   8 -14   0   -0.01    0.08
   8 -14   0    0.03    0.08
  -9  14   0   -0.04    0.05
   9 -14   0    0.08    0.08
   9 -14   0    0.04    0.07
 -10  14   0   -0.23    0.12
 -10  14   0   -0.07    0.07
  10 -14   0    0.01    0.08
  10 -14   0    0.07    0.07
 -11  14   0    0.04    0.08
 -11  14   0   -0.09    0.09
  11 -14   0   -0.10    0.07
  11 -14   0    0.05    0.06
   9  15   0   -0.02    0.11
   9  15   0   -0.16    0.14
  -9 -15   0    0.08    0.17
   8  15   0    0.22    0.13
   8  15   0   -0.07    0.12
  -8 -15   0    0.12    0.18
  -8 -15   0    0.01    0.13
   7  15   0    0.05    0.09
   7  15   0   -0.17    0.18
  -7 -15   0    0.37    0.13
  -7 -15   0    0.22    0.20
  -7 -15   0   -0.09    0.06
   6  15   0    0.27    0.13
   6  15   0    0.33    0.16
  -6 -15   0    0.32    0.22
  -6 -15   0    0.25    0.09
   5  15   0    0.20    0.16
   5  15   0   -0.01    0.13
   5  15   0    0.30    0.19
   5  15   0    0.28    0.17
  -5 -15   0    0.08    0.09
  -5 -15   0    0.11    0.20
   4  15   0    0.30    0.15
   4  15   0    0.22    0.15
   4  15   0    0.20    0.20
   4  15   0    0.51    0.18
   4  15   0    0.06    0.11
  -4 -15   0    0.23    0.22
  -4 -15   0    0.24    0.11
   3  15   0    0.67    0.18
   3  15   0    0.33    0.21
   3  15   0    0.17    0.16
   3  15   0    0.06    0.14
   3  15   0    0.63    0.17
  -3 -15   0    0.49    0.12
  -3 -15   0   -0.14    0.22
   2  15   0    0.91    0.20
   2  15   0    0.83    0.16
   2  15   0    0.72    0.20
   2  15   0    0.91    0.22
   2  15   0    0.66    0.18
   2  15   0    0.83    0.26
  -2 -15   0    0.94    0.23
  -2 -15   0    0.42    0.15
   1  15   0    0.45    0.21
   1  15   0    0.44    0.13
   1  15   0    0.51    0.18
   1  15   0    0.34    0.15
   1  15   0    0.22    0.16
  -1 -15   0    0.47    0.18
  -1 -15   0    0.18    0.12
  -1 -15   0    0.12    0.21
   0  15   0    0.67    0.17
   0  15   0    0.63    0.23
   0  15   0    0.62    0.20
   0  15   0    0.69    0.15
   0  15   0    0.64    0.17
   0 -15   0    0.81    0.18
   0 -15   0    0.31    0.15
   0 -15   0    0.25    0.13
  -1  15   0    0.34    0.14
  -1  15   0    0.06    0.11
  -1  15   0    0.15    0.18
  -1  15   0   -0.01    0.24
  -1  15   0   -0.05    0.09
   1 -15   0   -0.01    0.13
   1 -15   0   -0.01    0.14
   1 -15   0   -0.11    0.09
   1 -15   0    0.35    0.11
  -2  15   0   -0.09    0.13
  -2  15   0   -0.12    0.15
  -2  15   0    0.39    0.20
  -2  15   0    0.05    0.11
  -2  15   0   -0.04    0.10
   2 -15   0    0.10    0.13
   2 -15   0   -0.08    0.08
   2 -15   0    0.01    0.10
   2 -15   0   -0.10    0.11
  -3  15   0    0.11    0.11
  -3  15   0   -0.02    0.09
  -3  15   0   -0.07    0.19
  -3  15   0    0.16    0.20
   3 -15   0    0.02    0.09
   3 -15   0   -0.01    0.10
   3 -15   0    0.14    0.12
   3 -15   0    0.02    0.11
  -4  15   0    1.46    0.25
  -4  15   0    1.14    0.22
  -4  15   0    1.23    0.31
   4 -15   0    1.75    0.26
   4 -15   0    1.45    0.26
   4 -15   0    1.06    0.22
  -5  15   0    5.40    0.72
  -5  15   0    4.73    0.71
   5 -15   0    5.21    0.71
   5 -15   0    5.98    0.73
  -6  15   0    0.52    0.23
  -6  15   0    1.31    0.20
   6 -15   0    1.12    0.20
   6 -15   0    2.04    0.26
  -7  15   0    0.05    0.07
  -7  15   0    0.00    0.13
  -7  15   0    0.21    0.10
   7 -15   0    0.07    0.08
   7 -15   0    0.10    0.10
  -8  15   0    0.20    0.09
  -8  15   0    0.02    0.05
   8 -15   0    0.04    0.08
   8 -15   0    0.04    0.09
  -9  15   0    0.15    0.08
  -9  15   0   -0.02    0.05
   9 -15   0    0.08    0.10
   9 -15   0   -0.01    0.09
 -10  15   0   -0.09    0.12
 -10  15   0    0.02    0.06
  10 -15   0    0.11    0.07
  10 -15   0    0.06    0.09
   8  16   0    0.10    0.10
   8  16   0   -0.11    0.11
  -8 -16   0    0.25    0.17
   7  16   0    0.19    0.12
   7  16   0    0.22    0.13
  -7 -16   0    0.13    0.18
   6  16   0    0.16    0.15
   6  16   0    0.07    0.11
  -6 -16   0    0.00    0.07
  -6 -16   0    0.01    0.18
   5  16   0    1.84    0.32
   5  16   0    2.32    0.34
  -5 -16   0    1.56    0.26
   4  16   0    2.47    0.44
   4  16   0    2.58    0.35
   4  16   0    1.56    0.35
  -4 -16   0    1.81    0.29
   3  16   0    0.79    0.31
   3  16   0    1.17    0.23
   3  16   0    1.23    0.27
   3  16   0    1.56    0.28
   3  16   0    0.65    0.22
  -3 -16   0    0.87    0.18
   2  16   0    0.22    0.11
   2  16   0    0.38    0.15
   2  16   0    0.28    0.16
   2  16   0    0.31    0.19
   2  16   0   -0.29    0.19
   2  16   0   -0.01    0.16
  -2 -16   0    0.24    0.18
  -2 -16   0    0.09    0.10
   1  16   0    0.32    0.15
   1  16   0   -0.11    0.12
   1  16   0   -0.15    0.09
   1  16   0    0.18    0.16
   1  16   0   -0.33    0.21
   1  16   0   -0.11    0.16
  -1 -16   0   -0.04    0.10
  -1 -16   0    0.41    0.18
   0  16   0    0.14    0.20
   0  16   0    0.08    0.10
   0  16   0    0.07    0.14
   0  16   0    0.09    0.21
   0  16   0   -0.31    0.19
   0 -16   0    0.03    0.18
   0 -16   0   -0.08    0.21
   0 -16   0    0.06    0.13
  -1  16   0    0.58    0.23
  -1  16   0    1.16    0.28
  -1  16   0    0.76    0.18
   1 -16   0    1.44    0.28
   1 -16   0    1.77    0.30
   1 -16   0    0.75    0.19
  -2  16   0    0.06    0.23
  -2  16   0    0.18    0.11
  -2  16   0    0.24    0.18
  -2  16   0    0.37    0.14
   2 -16   0    0.33    0.11
   2 -16   0    0.49    0.17
   2 -16   0    0.09    0.09
   2 -16   0    0.11    0.16
  -3  16   0   -0.46    0.40
  -3  16   0    0.06    0.10
  -3  16   0    0.00    0.11
  -3  16   0    0.02    0.18
   3 -16   0    0.06    0.09
   3 -16   0   -0.02    0.10
   3 -16   0    0.00    0.13
   3 -16   0    0.04    0.15
  -4  16   0    2.04    0.32
  -4  16   0    1.95    0.34
  -4  16   0    2.10    0.43
   4 -16   0    2.30    0.32
   4 -16   0    2.49    0.37
  -5  16   0    0.01    0.09
  -5  16   0    0.07    0.18
   5 -16   0   -0.06    0.09
   5 -16   0    0.06    0.13
   5 -16   0   -0.18    0.06
   5 -16   0    0.00    0.13
  -6  16   0    0.97    0.19
   6 -16   0    1.48    0.24
   6 -16   0    1.22    0.20
  -7  16   0    0.02    0.07
  -7  16   0   -0.03    0.11
   7 -16   0    0.13    0.09
   7 -16   0   -0.02    0.10
  -8  16   0   -0.03    0.06
   8 -16   0    0.00    0.10
  -9  16   0   -0.03    0.05
  -9  16   0   -0.17    0.13
   9 -16   0    0.00    0.08
   9 -16   0    0.01    0.07
 -10  16   0   -0.08    0.10
  10 -16   0    0.09    0.06
  10 -16   0   -0.04    0.07
   7  17   0   -0.19    0.12
   7  17   0    0.23    0.13
  -7 -17   0    0.19    0.15
   6  17   0    0.15    0.15
   6  17   0    0.23    0.13
  -6 -17   0   -0.11    0.05
  -6 -17   0   -0.02    0.15
   5  17   0    0.33    0.16
   5  17   0    0.58    0.22
  -5 -17   0    0.31    0.10
   4  17   0    0.53    0.21
   4  17   0    0.30    0.16
  -4 -17   0    0.15    0.09
   3  17   0    0.48    0.19
   3  17   0    0.38    0.18
   3  17   0    0.50    0.16
  -3 -17   0    0.11    0.10
   2  17   0   -0.05    0.14
   2  17   0    0.41    0.15
   2  17   0    0.27    0.19
   2  17   0    0.31    0.12
  -2 -17   0    0.12    0.10
   1  17   0    0.06    0.12
   1  17   0   -0.01    0.16
   1  17   0    0.27    0.17
   1  17   0    0.10    0.22
   1  17   0    0.26    0.14
  -1 -17   0    0.14    0.11
  -1 -17   0    0.03    0.16
   0  17   0    1.21    0.20
   0  17   0    0.79    0.18
   0  17   0    1.25    0.24
   0  17   0    0.53    0.23
   0 -17   0    0.30    0.14
   0 -17   0    1.34    0.23
  -1  17   0    0.03    0.11
  -1  17   0    0.40    0.16
  -1  17   0    0.01    0.15
  -1  17   0    0.16    0.30
   1 -17   0   -0.13    0.08
   1 -17   0    0.16    0.15
  -2  17   0    0.07    0.11
  -2  17   0    0.24    0.13
  -2  17   0    0.03    0.16
   2 -17   0   -0.08    0.09
   2 -17   0    0.27    0.14
  -3  17   0    0.17    0.10
  -3  17   0    0.32    0.13
  -3  17   0    0.19    0.23
   3 -17   0    0.23    0.14
   3 -17   0   -0.04    0.08
   3 -17   0    0.20    0.10
  -4  17   0   -0.01    0.09
  -4  17   0   -0.07    0.09
  -4  17   0   -0.08    0.17
   4 -17   0    0.14    0.09
   4 -17   0    0.17    0.14
   4 -17   0   -0.12    0.07
  -5  17   0   -0.01    0.16
  -5  17   0   -0.07    0.07
   5 -17   0    0.20    0.14
   5 -17   0    0.00    0.06
   5 -17   0    0.07    0.09
  -6  17   0    0.38    0.10
  -6  17   0    0.23    0.17
   6 -17   0    0.41    0.11
   6 -17   0    0.42    0.14
  -7  17   0    0.02    0.06
  -7  17   0    0.07    0.13
   7 -17   0   -0.03    0.07
   7 -17   0    0.07    0.11
  -8  17   0   -0.22    0.11
  -8  17   0   -0.04    0.05
   8 -17   0    0.00    0.07
   8 -17   0    0.12    0.10
  -9  17   0   -0.11    0.10
   9 -17   0   -0.03    0.08
   9 -17   0    0.02    0.06
   6  18   0    0.11    0.14
   6  18   0    0.11    0.12
   5  18   0   -0.08    0.13
   5  18   0    0.03    0.14
  -5 -18   0    0.10    0.07
   4  18   0    0.47    0.16
   4  18   0    0.37    0.17
  -4 -18   0    0.22    0.08
   3  18   0    0.23    0.17
   3  18   0    0.27    0.16
   2  18   0    0.24    0.18
   2  18   0    0.36    0.14
   2  18   0    0.22    0.14
   2  18   0    0.21    0.15
  -2 -18   0   -0.04    0.08
   1  18   0    0.12    0.15
   1  18   0   -0.04    0.13
   1  18   0    0.12    0.12
   1  18   0   -0.01    0.13
  -1 -18   0   -0.10    0.10
   0  18   0    0.09    0.14
   0  18   0   -0.09    0.10
   0  18   0   -0.40    0.13
   0  18   0   -0.02    0.14
   0 -18   0   -0.11    0.08
   0 -18   0   -0.07    0.14
  -1  18   0    0.45    0.19
  -1  18   0    0.36    0.13
  -1  18   0    0.31    0.14
   1 -18   0    0.03    0.10
   1 -18   0    0.25    0.16
  -2  18   0    0.11    0.11
  -2  18   0    0.18    0.12
  -2  18   0    0.33    0.18
   2 -18   0   -0.08    0.09
   2 -18   0    0.33    0.15
  -3  18   0    0.10    0.15
  -3  18   0    0.18    0.16
  -3  18   0   -0.10    0.09
   3 -18   0    0.05    0.09
   3 -18   0    0.19    0.12
  -4  18   0    0.10    0.14
  -4  18   0    0.03    0.08
  -4  18   0   -0.24    0.12
   4 -18   0    0.21    0.11
   4 -18   0    0.02    0.07
  -5  18   0   -0.02    0.13
  -5  18   0    0.29    0.12
   5 -18   0    0.47    0.10
   5 -18   0    0.16    0.09
   5 -18   0    0.36    0.14
  -6  18   0    0.07    0.11
  -6  18   0   -0.06    0.07
   6 -18   0    0.08    0.10
   6 -18   0    0.00    0.07
  -7  18   0   -0.01    0.06
   7 -18   0    0.06    0.07
   7 -18   0   -0.04    0.09
  -8  18   0   -0.03    0.10
  -8  18   0    0.02    0.04
   8 -18   0   -0.09    0.08
   8 -18   0   -0.03    0.06
   5  19   0    0.07    0.15
   5  19   0    0.05    0.15
  -5 -19   0   -0.13    0.09
   4  19   0    0.45    0.15
   4  19   0    0.28    0.16
  -4 -19   0    0.20    0.08
   3  19   0    0.10    0.15
   3  19   0    0.24    0.13
  -3 -19   0    0.03    0.07
   2  19   0    0.05    0.15
   2  19   0    0.09    0.12
   2  19   0    0.22    0.14
  -2 -19   0   -0.10    0.07
   1  19   0   -0.33    0.12
   1  19   0    0.35    0.13
   1  19   0    0.34    0.15
  -1 -19   0    0.13    0.09
   0  19   0    0.64    0.15
   0  19   0    0.61    0.17
   0  19   0    0.32    0.19
   0 -19   0    0.24    0.11
  -1  19   0    0.26    0.11
  -1  19   0    0.21    0.12
  -1  19   0    0.38    0.16
   1 -19   0   -0.06    0.08
   1 -19   0    0.09    0.13
  -2  19   0   -0.01    0.13
  -2  19   0    0.00    0.09
  -2  19   0    0.05    0.11
   2 -19   0    0.04    0.12
   2 -19   0    0.00    0.08
  -3  19   0   -0.14    0.11
  -3  19   0    0.04    0.09
  -3  19   0    0.15    0.11
   3 -19   0    0.19    0.12
   3 -19   0    0.05    0.07
  -4  19   0   -0.03    0.11
  -4  19   0    0.05    0.08
   4 -19   0    0.11    0.12
   4 -19   0    0.02    0.08
  -5  19   0    0.12    0.11
  -5  19   0   -0.02    0.07
   5 -19   0    0.03    0.06
   5 -19   0    0.22    0.11
  -6  19   0    0.03    0.11
  -6  19   0    0.16    0.07
   3  20   0    0.13    0.12
  -3 -20   0   -0.02    0.06
   2  20   0    0.14    0.12
  -2 -20   0   -0.01    0.06
   1  20   0    0.36    0.14
   1  20   0    0.20    0.12
  -1 -20   0    0.04    0.07
   0  20   0    0.15    0.13
   0  20   0    0.08    0.14
   0  20   0    0.15    0.10
   0 -20   0    0.01    0.07
  -1  20   0    0.10    0.11
  -1  20   0   -0.07    0.09
  -1  20   0    0.11    0.12
   1 -20   0   -0.03    0.07
  -2  20   0    0.00    0.10
  -2  20   0   -0.04    0.09
  -2  20   0    0.06    0.08
   2 -20   0   -0.14    0.10
   2 -20   0    0.01    0.07
  -3  20   0    0.19    0.11
  -3  20   0    0.05    0.08
   3 -20   0    0.00    0.06
   3 -20   0    0.09    0.13
  -4  20   0    0.05    0.07
  -4  20   0    0.21    0.09
   4 -20   0    0.29    0.15
   4 -20   0    0.08    0.06
   4 -20   1   -0.12    0.10
  -4  20  -1   -0.09    0.06
  -4  20  -1    0.03    0.09
   3 -20   1    0.23    0.12
   3 -20   1    0.01    0.06
  -3  20  -1    0.13    0.08
  -3  20  -1    0.23    0.12
   2 -20   1    0.19    0.11
   2 -20   1   -0.02    0.07
  -2  20  -1    0.02    0.09
  -2  20  -1    0.03    0.09
  -2  20  -1    0.08    0.11
   1 -20   1    0.00    0.06
  -1  20  -1   -0.04    0.08
  -1  20  -1    0.10    0.10
  -1  20  -1   -0.06    0.10
   0 -20   1   -0.05    0.07
   0  20  -1    0.10    0.11
   0  20  -1    0.13    0.11
   0  20  -1    0.01    0.12
  -1 -20   1    0.06    0.07
   1  20  -1    0.17    0.12
   1  20  -1    0.21    0.13
  -2 -20   1    0.40    0.09
   2  20  -1    0.53    0.16
  -3 -20   1    0.03    0.05
   3  20  -1    0.00    0.12
   6 -19   1    0.33    0.10
  -6  19  -1    0.08    0.06
   5 -19   1    0.16    0.07
   5 -19   1    0.03    0.10
  -5  19  -1    0.14    0.12
  -5  19  -1    0.02    0.06
   4 -19   1    0.08    0.09
   4 -19   1    0.06    0.10
  -4  19  -1   -0.11    0.07
  -4  19  -1    0.02    0.13
   3 -19   1   -0.06    0.07
   3 -19   1    0.25    0.13
  -3  19  -1    0.01    0.12
  -3  19  -1    0.01    0.09
  -3  19  -1    0.21    0.14
   2 -19   1    0.10    0.13
   2 -19   1    0.13    0.08
  -2  19  -1    0.12    0.12
  -2  19  -1   -0.06    0.10
  -2  19  -1    0.06    0.11
   1 -19   1   -0.03    0.08
   1 -19   1    0.04    0.13
  -1  19  -1    0.25    0.15
  -1  19  -1    0.09    0.11
  -1  19  -1    0.13    0.12
   0 -19   1   -0.05    0.08
   0  19  -1    0.05    0.14
   0  19  -1    0.07    0.11
   0  19  -1    0.02    0.13
  -1 -19   1   -0.12    0.08
   1  19  -1    0.09    0.12
   1  19  -1    0.13    0.13
   1  19  -1   -0.17    0.09
  -2 -19   1    0.04    0.08
   2  19  -1    0.11    0.13
   2  19  -1    0.12    0.14
   2  19  -1   -0.11    0.13
  -3 -19   1    0.14    0.08
   3  19  -1    0.28    0.13
   3  19  -1    0.34    0.17
  -4 -19   1    0.02    0.06
   4  19  -1   -0.09    0.12
   4  19  -1    0.11    0.14
  -5 -19   1    0.00    0.05
   5  19  -1    0.22    0.15
   5  19  -1    0.10    0.14
   7 -18   1    0.28    0.10
   7 -18   1   -0.03    0.07
  -7  18  -1   -0.03    0.05
   6 -18   1    0.05    0.07
   6 -18   1   -0.02    0.09
  -6  18  -1   -0.10    0.06
   5 -18   1   -0.10    0.08
   5 -18   1    0.06    0.11
   5 -18   1    0.06    0.07
  -5  18  -1   -0.02    0.13
  -5  18  -1   -0.01    0.07
   4 -18   1    0.80    0.16
   4 -18   1    0.12    0.09
  -4  18  -1    0.29    0.14
  -4  18  -1    0.25    0.15
  -4  18  -1    0.28    0.10
   3 -18   1   -0.01    0.09
   3 -18   1   -0.01    0.11
  -3  18  -1    0.16    0.13
  -3  18  -1    0.26    0.18
  -3  18  -1   -0.02    0.08
   2 -18   1   -0.06    0.08
   2 -18   1    0.33    0.13
  -2  18  -1   -0.05    0.12
  -2  18  -1    0.22    0.12
  -2  18  -1    0.05    0.10
   1 -18   1    0.01    0.09
   1 -18   1    0.35    0.15
  -1  18  -1    0.15    0.14
  -1  18  -1    0.23    0.17
  -1  18  -1    0.03    0.11
   0 -18   1   -0.03    0.08
   0 -18   1    0.08    0.19
   0  18  -1   -0.08    0.11
   0  18  -1   -0.29    0.12
   0  18  -1    0.21    0.15
   0  18  -1    0.16    0.15
  -1 -18   1   -0.13    0.09
   1  18  -1    0.15    0.16
   1  18  -1    0.10    0.16
   1  18  -1    0.25    0.14
   1  18  -1    0.00    0.11
  -2 -18   1   -0.06    0.08
   2  18  -1    0.18    0.13
   2  18  -1    0.01    0.14
   2  18  -1    0.00    0.16
   2  18  -1    0.14    0.11
  -3 -18   1    0.04    0.08
   3  18  -1    0.08    0.14
   3  18  -1    0.14    0.13
   3  18  -1   -0.11    0.13
  -4 -18   1    0.01    0.07
   4  18  -1    0.05    0.15
   4  18  -1    0.13    0.14
  -5 -18   1    0.12    0.07
   5  18  -1    0.23    0.15
   5  18  -1    0.27    0.15
   6  18  -1    0.49    0.16
   6  18  -1    0.36    0.15
   9 -17   1   -0.01    0.07
   9 -17   1   -0.07    0.06
  -9  17  -1   -0.11    0.09
   8 -17   1    0.07    0.09
   8 -17   1   -0.05    0.06
  -8  17  -1   -0.36    0.11
  -8  17  -1   -0.04    0.05
   7 -17   1    0.21    0.08
   7 -17   1    0.05    0.11
  -7  17  -1    0.06    0.06
  -7  17  -1    0.12    0.13
   6 -17   1    0.01    0.09
   6 -17   1    0.06    0.10
  -6  17  -1   -0.02    0.06
  -6  17  -1    0.03    0.12
   5 -17   1    0.08    0.11
   5 -17   1   -0.02    0.07
   5 -17   1    0.08    0.09
  -5  17  -1    0.01    0.08
  -5  17  -1    0.19    0.15
   4 -17   1    0.02    0.07
   4 -17   1    0.07    0.09
   4 -17   1    0.16    0.13
  -4  17  -1    0.28    0.19
  -4  17  -1    0.14    0.11
  -4  17  -1   -0.06    0.08
   3 -17   1   -0.07    0.08
   3 -17   1    0.38    0.14
   3 -17   1    0.19    0.10
  -3  17  -1    0.35    0.13
  -3  17  -1    0.13    0.10
  -3  17  -1    0.07    0.19
   2 -17   1   -0.05    0.12
   2 -17   1   -0.05    0.08
  -2  17  -1   -0.11    0.10
  -2  17  -1   -0.03    0.11
  -2  17  -1    0.09    0.14
   1 -17   1   -0.08    0.09
   1 -17   1    0.38    0.15
  -1  17  -1   -0.19    0.23
  -1  17  -1    0.17    0.14
  -1  17  -1    0.13    0.13
  -1  17  -1   -0.43    0.27
  -1  17  -1    0.31    0.12
   0 -17   1   -0.15    0.08
   0 -17   1    0.14    0.15
   0  17  -1    0.23    0.13
   0  17  -1    0.19    0.21
   0  17  -1    0.03    0.13
   0  17  -1   -0.08    0.10
   0  17  -1    0.00    0.12
  -1 -17   1   -0.01    0.09
  -1 -17   1   -0.02    0.15
   1  17  -1   -0.07    0.21
   1  17  -1    0.23    0.17
   1  17  -1    0.16    0.20
   1  17  -1    0.05    0.13
   1  17  -1   -0.01    0.11
  -2 -17   1   -0.06    0.09
   2  17  -1    0.28    0.14
   2  17  -1   -0.05    0.14
   2  17  -1    0.18    0.11
   2  17  -1    0.32    0.17
  -3 -17   1    0.70    0.15
   3  17  -1    1.17    0.21
   3  17  -1    0.27    0.19
   3  17  -1    1.24    0.25
  -4 -17   1    0.03    0.08
  -4 -17   1   -0.23    0.17
   4  17  -1    0.09    0.13
   4  17  -1    0.12    0.16
  -5 -17   1    0.02    0.18
  -5 -17   1    0.18    0.08
   5  17  -1    0.26    0.13
   5  17  -1    0.54    0.20
  -6 -17   1   -0.03    0.15
  -6 -17   1   -0.01    0.06
   6  17  -1    0.16    0.13
   6  17  -1    0.24    0.14
  -7 -17   1   -0.09    0.15
   7  17  -1    0.15    0.11
   7  17  -1    0.09    0.13
   8  17  -1   -0.05    0.10
   8  17  -1   -0.10    0.13
   9 -16   1    0.20    0.10
   9 -16   1    0.11    0.07
  -9  16  -1    0.03    0.05
  -9  16  -1   -0.24    0.12
   8 -16   1    0.07    0.07
   8 -16   1    0.11    0.10
  -8  16  -1   -0.05    0.05
   7 -16   1    0.21    0.09
   7 -16   1    0.37    0.12
  -7  16  -1    0.08    0.14
  -7  16  -1    0.11    0.07
   6 -16   1    0.04    0.09
   6 -16   1    0.14    0.10
  -6  16  -1    0.05    0.14
  -6  16  -1    0.01    0.07
   5 -16   1    3.32    0.50
   5 -16   1    4.30    0.54
   5 -16   1    4.73    0.58
  -5  16  -1    3.39    0.50
   4 -16   1    0.03    0.15
   4 -16   1    0.04    0.10
   4 -16   1    0.07    0.08
   4 -16   1    0.13    0.12
  -4  16  -1    0.11    0.19
  -4  16  -1   -0.03    0.08
  -4  16  -1    0.09    0.12
   3 -16   1   -0.08    0.10
   3 -16   1   -0.09    0.14
   3 -16   1   -0.08    0.08
   3 -16   1    0.01    0.11
  -3  16  -1   -0.38    0.40
  -3  16  -1    0.14    0.17
  -3  16  -1    0.09    0.12
  -3  16  -1   -0.03    0.09
   2 -16   1    0.72    0.18
   2 -16   1    0.03    0.09
   2 -16   1    0.40    0.11
   2 -16   1    0.34    0.16
  -2  16  -1    0.00    0.26
  -2  16  -1    0.17    0.11
  -2  16  -1    0.06    0.17
  -2  16  -1    0.30    0.13
   1 -16   1    0.32    0.12
   1 -16   1    0.48    0.20
   1 -16   1    0.95    0.25
  -1  16  -1    0.56    0.20
  -1  16  -1    0.48    0.17
  -1  16  -1    0.76    0.16
  -1  16  -1    1.00    0.19
  -1  16  -1    0.15    0.21
   0 -16   1   -0.08    0.23
   0 -16   1    1.16    0.24
   0 -16   1    0.45    0.16
   0  16  -1    0.76    0.17
   0  16  -1    0.50    0.19
   0  16  -1    1.15    0.23
   0  16  -1    0.44    0.22
   0  16  -1    0.33    0.18
  -1 -16   1    0.48    0.18
  -1 -16   1    0.05    0.10
   1  16  -1    0.20    0.16
   1  16  -1    0.11    0.11
   1  16  -1    0.03    0.13
   1  16  -1   -0.01    0.17
   1  16  -1    0.27    0.14
  -2 -16   1    0.64    0.16
  -2 -16   1    1.11    0.24
   2  16  -1    0.92    0.17
   2  16  -1    0.58    0.21
   2  16  -1    0.86    0.30
   2  16  -1    0.94    0.23
   2  16  -1    1.10    0.24
   2  16  -1    0.90    0.20
  -3 -16   1   -0.12    0.09
   3  16  -1   -0.16    0.12
   3  16  -1   -0.29    0.20
   3  16  -1   -0.31    0.16
   3  16  -1    0.04    0.14
   3  16  -1    0.18    0.16
  -4 -16   1    0.84    0.15
   4  16  -1    0.75    0.20
   4  16  -1    0.30    0.22
   4  16  -1    0.72    0.19
   4  16  -1    0.73    0.21
  -5 -16   1    2.61    0.38
   5  16  -1    2.92    0.43
  -6 -16   1    1.61    0.24
   6  16  -1    1.94    0.32
  -7 -16   1    0.05    0.17
   7  16  -1    0.13    0.09
   7  16  -1    0.43    0.15
  -8 -16   1    0.30    0.17
   8  16  -1    0.29    0.13
   8  16  -1    0.10    0.10
  -9 -16   1    0.13    0.14
   9  16  -1    0.10    0.11
  10 -15   1   -0.07    0.07
  10 -15   1   -0.03    0.06
 -10  15  -1    0.07    0.07
 -10  15  -1   -0.05    0.12
   9 -15   1    0.08    0.08
   9 -15   1    0.00    0.06
  -9  15  -1    0.05    0.08
  -9  15  -1    0.01    0.04
  -9  15  -1   -0.27    0.13
   8 -15   1   -0.06    0.07
   8 -15   1    0.03    0.08
  -8  15  -1   -0.16    0.11
  -8  15  -1    0.16    0.09
  -8  15  -1   -0.05    0.05
   7 -15   1    0.14    0.09
   7 -15   1    0.14    0.09
  -7  15  -1    0.02    0.14
  -7  15  -1    0.14    0.09
  -7  15  -1    0.00    0.06
   6 -15   1    0.33    0.13
   6 -15   1    0.63    0.16
   6 -15   1    0.94    0.17
   6 -15   1    0.60    0.17
  -6  15  -1    0.48    0.21
  -6  15  -1    0.75    0.13
   5 -15   1    0.00    0.10
   5 -15   1    0.21    0.12
   5 -15   1    0.27    0.11
   5 -15   1    0.61    0.16
  -5  15  -1    0.54    0.22
  -5  15  -1    0.32    0.12
  -5  15  -1    0.27    0.11
   4 -15   1    0.40    0.13
   4 -15   1    0.24    0.09
   4 -15   1    0.20    0.13
   4 -15   1    0.24    0.11
  -4  15  -1    0.15    0.18
  -4  15  -1    0.25    0.11
  -4  15  -1    0.16    0.13
   3 -15   1    0.43    0.14
   3 -15   1    0.64    0.16
   3 -15   1    0.71    0.14
   3 -15   1    0.32    0.11
  -3  15  -1    0.48    0.14
  -3  15  -1    0.36    0.20
  -3  15  -1    0.66    0.14
  -3  15  -1    0.25    0.21
   2 -15   1    0.28    0.13
   2 -15   1    0.42    0.12
   2 -15   1    0.30    0.14
   2 -15   1    0.22    0.11
  -2  15  -1    0.15    0.19
  -2  15  -1    0.29    0.14
  -2  15  -1    0.41    0.14
  -2  15  -1    0.65    0.22
  -2  15  -1    0.33    0.12
   1 -15   1    0.24    0.12
   1 -15   1    0.35    0.11
   1 -15   1    0.68    0.17
  -1  15  -1    0.37    0.22
  -1  15  -1    0.42    0.19
  -1  15  -1    0.42    0.14
  -1  15  -1    0.30    0.13
  -1  15  -1    0.58    0.16
   0 -15   1    0.51    0.17
   0 -15   1    0.12    0.10
   0 -15   1    0.15    0.13
   0  15  -1   -0.06    0.17
   0  15  -1    0.21    0.11
   0  15  -1    0.63    0.15
   0  15  -1    0.18    0.14
   0  15  -1    0.07    0.16
  -1 -15   1    1.02    0.20
  -1 -15   1    0.46    0.23
  -1 -15   1    0.29    0.13
   1  15  -1    0.27    0.29
   1  15  -1    1.20    0.23
   1  15  -1    0.64    0.17
   1  15  -1    0.55    0.22
   1  15  -1    0.61    0.15
   1  15  -1    0.45    0.18
   2  15  -1    3.73    0.56
   2  15  -1    3.31    0.47
   2  15  -1    2.98    0.49
   2  15  -1    2.90    0.50
   2  15  -1    4.30    0.51
  -3 -15   1   -0.08    0.21
  -3 -15   1    0.51    0.12
   3  15  -1    0.32    0.20
   3  15  -1    0.26    0.14
   3  15  -1    0.51    0.18
   3  15  -1    0.47    0.16
   3  15  -1    0.71    0.18
  -4 -15   1    0.08    0.10
  -4 -15   1    0.10    0.20
  -4 -15   1    0.24    0.18
   4  15  -1    0.16    0.15
   4  15  -1    0.19    0.16
   4  15  -1    0.33    0.16
   4  15  -1    0.50    0.21
   4  15  -1    0.54    0.18
  -5 -15   1    1.97    0.29
  -5 -15   1    1.79    0.35
   5  15  -1    2.55    0.36
   5  15  -1    1.92    0.35
   5  15  -1    2.65    0.43
   5  15  -1    1.54    0.34
  -6 -15   1    0.76    0.13
  -6 -15   1    0.45    0.24
  -6 -15   1    0.32    0.17
   6  15  -1    0.92    0.20
   6  15  -1    1.05    0.21
  -7 -15   1   -0.03    0.12
  -7 -15   1   -0.08    0.07
  -7 -15   1    0.30    0.19
  -7 -15   1    0.46    0.12
   7  15  -1    0.15    0.14
   7  15  -1    0.15    0.14
  -8 -15   1    0.33    0.11
  -8 -15   1    0.16    0.18
   8  15  -1   -0.04    0.13
   8  15  -1    0.12    0.12
  -9 -15   1    0.28    0.17
  -9 -15   1   -0.12    0.12
   9  15  -1    0.02    0.18
   9  15  -1    0.23    0.12
  11 -14   1    0.03    0.07
  11 -14   1   -0.01    0.06
 -11  14  -1   -0.04    0.06
 -11  14  -1   -0.14    0.10
  10 -14   1    0.00    0.06
  10 -14   1    0.04    0.07
 -10  14  -1   -0.04    0.07
 -10  14  -1   -0.16    0.13
   9 -14   1   -0.07    0.07
   9 -14   1    0.04    0.07
  -9  14  -1    0.02    0.09
  -9  14  -1   -0.03    0.04
   8 -14   1    0.22    0.10
   8 -14   1    0.11    0.09
  -8  14  -1    0.12    0.06
  -8  14  -1    0.35    0.10
  -8  14  -1   -0.13    0.12
   7 -14   1    0.05    0.10
   7 -14   1   -0.02    0.12
   7 -14   1    0.07    0.09
  -7  14  -1    0.01    0.08
  -7  14  -1    0.10    0.14
  -7  14  -1    0.03    0.07
   6 -14   1    3.81    0.56
   6 -14   1    3.97    0.56
   6 -14   1    4.83    0.57
  -6  14  -1    3.64    0.61
  -6  14  -1    3.66    0.53
  -6  14  -1    3.62    0.54
   5 -14   1    0.89    0.16
   5 -14   1    0.78    0.18
   5 -14   1    0.88    0.20
   5 -14   1    0.91    0.17
   5 -14   1    1.02    0.19
  -5  14  -1    0.73    0.15
  -5  14  -1    1.08    0.19
  -5  14  -1    1.04    0.27
  -5  14  -1    0.86    0.16
   4 -14   1    0.47    0.22
   4 -14   1    0.37    0.13
   4 -14   1    0.52    0.13
   4 -14   1    0.83    0.17
   4 -14   1    0.61    0.14
  -4  14  -1    0.48    0.12
  -4  14  -1    0.68    0.15
  -4  14  -1    0.68    0.22
  -4  14  -1   -0.15    0.30
   3 -14   1    0.46    0.14
   3 -14   1    0.54    0.14
   3 -14   1    0.85    0.15
   3 -14   1    0.47    0.17
   3 -14   1    1.01    0.18
  -3  14  -1    0.93    0.23
  -3  14  -1    0.77    0.16
  -3  14  -1    0.75    0.15
  -3  14  -1   -0.02    0.21
   2 -14   1    1.64    0.31
   2 -14   1    2.24    0.32
   2 -14   1    2.15    0.34
   2 -14   1    2.07    0.30
  -2  14  -1    2.24    0.30
  -2  14  -1    2.23    0.40
  -2  14  -1    1.98    0.30
  -2  14  -1    1.42    0.30
  -2  14  -1    2.19    0.36
   1 -14   1    0.87    0.15
   1 -14   1    0.59    0.15
   1 -14   1    0.82    0.20
   1 -14   1    0.95    0.18
  -1  14  -1    0.74    0.20
  -1  14  -1    0.46    0.16
  -1  14  -1    0.61    0.15
  -1  14  -1    0.60    0.16
  -1  14  -1    0.67    0.21
   0 -14   1    0.25    0.13
   0 -14   1    0.02    0.12
   0 -14   1    0.06    0.09
   0  14  -1    0.06    0.18
   0  14  -1    0.07    0.13
   0  14  -1    0.24    0.13
   0  14  -1    0.09    0.10
   0  14  -1    0.07    0.13
   0  14  -1   -0.03    0.14
  -1 -14   1    0.21    0.14
  -1 -14   1   -0.18    0.14
  -1 -14   1    0.16    0.10
   1  14  -1    0.24    0.17
   1  14  -1    0.34    0.15
   1  14  -1    0.17    0.19
   1  14  -1    0.21    0.13
   1  14  -1    0.03    0.13
   1  14  -1    0.29    0.11
  -2 -14   1    0.38    0.17
  -2 -14   1    0.16    0.10
  -2 -14   1    0.16    0.16
   2  14  -1    0.18    0.16
   2  14  -1    0.19    0.16
   2  14  -1    0.31    0.11
   2  14  -1    0.23    0.18
   2  14  -1    0.32    0.15
   2  14  -1    0.13    0.13
  -3 -14   1    0.14    0.17
  -3 -14   1    0.15    0.10
  -3 -14   1    0.16    0.19
   3  14  -1    0.11    0.14
   3  14  -1    0.16    0.18
   3  14  -1    0.15    0.16
   3  14  -1    0.10    0.13
   3  14  -1   -0.04    0.12
  -4 -14   1    0.00    0.17
  -4 -14   1   -0.09    0.16
  -4 -14   1    0.12    0.13
   4  14  -1   -0.01    0.16
   4  14  -1    0.03    0.12
   4  14  -1    0.11    0.13
   4  14  -1    0.36    0.18
   4  14  -1   -0.02    0.12
  -5 -14   1    0.14    0.21
  -5 -14   1   -0.05    0.09
  -5 -14   1    0.01    0.15
  -5 -14   1    0.13    0.16
   5  14  -1    0.18    0.21
   5  14  -1    0.04    0.16
   5  14  -1    0.28    0.18
   5  14  -1    0.05    0.13
  -6 -14   1    0.13    0.15
  -6 -14   1    0.36    0.16
  -6 -14   1    0.34    0.21
  -6 -14   1    0.27    0.12
  -6 -14   1    0.47    0.10
   6  14  -1    0.67    0.18
   6  14  -1    0.54    0.19
   6  14  -1    0.33    0.15
   6  14  -1    0.17    0.13
  -7 -14   1    0.21    0.08
  -7 -14   1    0.14    0.12
  -7 -14   1    0.15    0.21
  -7 -14   1    0.25    0.12
   7  14  -1    0.19    0.14
   7  14  -1    0.29    0.15
  -8 -14   1    0.08    0.10
  -8 -14   1   -0.13    0.12
  -8 -14   1    0.02    0.16
   8  14  -1    0.06    0.13
   8  14  -1    0.08    0.12
  -9 -14   1   -0.01    0.10
  -9 -14   1    0.09    0.18
   9  14  -1    0.13    0.11
   9  14  -1   -0.12    0.11
 -10 -14   1    0.31    0.17
 -10 -14   1    0.25    0.16
  10  14  -1    0.41    0.13
  12 -13   1   -0.07    0.05
 -12  13  -1   -0.02    0.07
  11 -13   1    0.00    0.06
  11 -13   1    0.05    0.08
 -11  13  -1    0.04    0.12
 -11  13  -1   -0.15    0.06
  10 -13   1   -0.08    0.06
  10 -13   1    0.02    0.07
 -10  13  -1   -0.13    0.07
 -10  13  -1   -0.21    0.11
   9 -13   1    0.05    0.09
   9 -13   1    0.11    0.09
  -9  13  -1    0.09    0.09
  -9  13  -1    0.00    0.05
   8 -13   1    0.25    0.11
   8 -13   1    0.49    0.11
   8 -13   1    0.22    0.10
  -8  13  -1    0.10    0.15
  -8  13  -1    0.17    0.07
  -8  13  -1    0.35    0.11
   7 -13   1    1.95    0.36
   7 -13   1    2.44    0.37
   7 -13   1    2.52    0.36
  -7  13  -1    2.35    0.35
  -7  13  -1    1.86    0.31
   6 -13   1   -0.02    0.09
   6 -13   1    0.08    0.10
   6 -13   1    0.05    0.11
   6 -13   1    0.18    0.11
  -6  13  -1    0.17    0.10
  -6  13  -1    0.00    0.08
  -6  13  -1    0.11    0.14
   5 -13   1   -0.06    0.12
   5 -13   1   -0.03    0.10
   5 -13   1    0.09    0.07
   5 -13   1    0.01    0.09
   5 -13   1    0.01    0.09
  -5  13  -1    0.06    0.10
  -5  13  -1    0.04    0.08
  -5  13  -1    0.00    0.10
  -5  13  -1    0.12    0.15
   4 -13   1    1.64    0.26
   4 -13   1    1.47    0.24
   4 -13   1    1.39    0.27
   4 -13   1    1.84    0.26
   4 -13   1    1.08    0.22
  -4  13  -1    1.57    0.24
  -4  13  -1    1.60    0.37
  -4  13  -1    1.23    0.23
  -4  13  -1    1.27    0.23
  -4  13  -1    1.37    0.31
   3 -13   1    0.17    0.13
   3 -13   1    0.20    0.09
   3 -13   1    0.23    0.11
   3 -13   1    0.12    0.11
  -3  13  -1    0.14    0.17
  -3  13  -1    0.23    0.19
  -3  13  -1    0.09    0.10
  -3  13  -1    0.13    0.10
   2 -13   1    0.43    0.15
   2 -13   1    0.36    0.12
   2 -13   1    0.43    0.15
   2 -13   1    0.49    0.11
   2 -13   1    0.20    0.09
  -2  13  -1    0.39    0.20
  -2  13  -1    0.49    0.17
  -2  13  -1    0.33    0.13
  -2  13  -1    0.34    0.12
  -2  13  -1    0.46    0.14
   1 -13   1   -0.11    0.09
   1 -13   1    0.04    0.09
   1 -13   1    0.12    0.13
   1 -13   1    0.09    0.08
   1 -13   1   -0.09    0.10
  -1  13  -1    0.15    0.12
  -1  13  -1   -0.14    0.12
  -1  13  -1    0.24    0.13
  -1  13  -1   -0.13    0.12
  -1  13  -1    0.09    0.09
  -1  13  -1    0.10    0.15
   0 -13   1    0.71    0.20
   0 -13   1    0.41    0.17
   0 -13   1    0.68    0.17
   0 -13   1    0.56    0.13
   0  13  -1    0.76    0.19
   0  13  -1    0.63    0.18
   0  13  -1    0.78    0.23
   0  13  -1    0.78    0.18
   0  13  -1    0.51    0.17
   0  13  -1    0.89    0.15
  -1 -13   1    0.32    0.20
  -1 -13   1    0.74    0.15
  -1 -13   1    0.99    0.20
  -1 -13   1    1.13    0.21
   1  13  -1    0.75    0.19
   1  13  -1    0.70    0.19
   1  13  -1    0.83    0.23
   1  13  -1    1.08    0.20
   1  13  -1    0.88    0.15
   1  13  -1    0.81    0.20
  -2 -13   1   -0.26    0.13
  -2 -13   1    0.31    0.18
  -2 -13   1   -0.06    0.08
  -2 -13   1    0.08    0.13
  -2 -13   1    0.15    0.09
  -2 -13   1    0.00    0.18
   2  13  -1    0.07    0.08
   2  13  -1    0.11    0.15
   2  13  -1   -0.18    0.12
   2  13  -1   -0.11    0.15
   2  13  -1   -0.10    0.11
   2  13  -1    0.19    0.13
  -3 -13   1    2.00    0.33
  -3 -13   1    1.02    0.25
  -3 -13   1    2.36    0.40
  -3 -13   1    1.55    0.23
   3  13  -1    1.65    0.28
   3  13  -1    1.71    0.31
   3  13  -1    1.29    0.26
   3  13  -1    1.61    0.27
   3  13  -1    1.62    0.30
  -4 -13   1    0.01    0.08
  -4 -13   1    0.08    0.17
  -4 -13   1    0.08    0.16
  -4 -13   1    0.09    0.11
   4  13  -1    0.24    0.12
   4  13  -1    0.17    0.17
   4  13  -1    0.04    0.12
   4  13  -1   -0.08    0.16
   4  13  -1   -0.25    0.11
  -5 -13   1    0.24    0.17
  -5 -13   1   -0.06    0.08
  -5 -13   1    0.03    0.16
  -5 -13   1    0.30    0.13
  -5 -13   1    0.09    0.16
   5  13  -1    0.14    0.16
   5  13  -1    0.12    0.12
   5  13  -1   -0.08    0.10
   5  13  -1   -0.04    0.12
   5  13  -1   -0.20    0.14
  -6 -13   1   -0.05    0.08
  -6 -13   1   -0.01    0.12
  -6 -13   1    0.28    0.16
  -6 -13   1    0.15    0.15
  -6 -13   1    0.12    0.16
   6  13  -1    0.09    0.14
   6  13  -1    0.12    0.17
   6  13  -1    0.13    0.11
   6  13  -1    0.18    0.12
  -7 -13   1    0.00    0.07
  -7 -13   1   -0.07    0.11
  -7 -13   1    0.49    0.21
  -7 -13   1    0.26    0.13
  -7 -13   1    0.05    0.16
   7  13  -1   -0.01    0.11
   7  13  -1   -0.14    0.13
   7  13  -1   -0.20    0.10
   7  13  -1    0.09    0.20
  -8 -13   1    0.10    0.10
  -8 -13   1    0.02    0.16
  -8 -13   1   -0.03    0.10
   8  13  -1    0.13    0.12
   8  13  -1    0.00    0.12
  -9 -13   1    0.11    0.15
  -9 -13   1   -0.02    0.09
  -9 -13   1   -0.12    0.10
   9  13  -1   -0.07    0.11
 -10 -13   1   -0.06    0.10
 -10 -13   1    0.22    0.16
  10  13  -1   -0.03    0.09
 -11 -13   1    0.15    0.14
 -11 -13   1    0.09    0.13
  11  13  -1    0.00    0.09
  12 -12   1    0.00    0.05
 -12  12  -1   -0.09    0.07
 -12  12  -1    0.04    0.10
  11 -12   1    0.05    0.07
  11 -12   1    0.02    0.07
 -11  12  -1   -0.07    0.12
 -11  12  -1   -0.06    0.08
  10 -12   1    0.19    0.10
  10 -12   1    0.06    0.09
 -10  12  -1    0.13    0.09
 -10  12  -1   -0.28    0.15
 -10  12  -1    0.14    0.05
   9 -12   1    0.06    0.13
   9 -12   1    0.48    0.12
   9 -12   1    0.25    0.10
   9 -12   1    0.21    0.11
  -9  12  -1    0.40    0.12
  -9  12  -1    0.22    0.07
   8 -12   1    0.26    0.13
   8 -12   1    0.07    0.11
   8 -12   1    0.21    0.10
  -8  12  -1    0.22    0.08
  -8  12  -1    0.18    0.11
  -8  12  -1    0.13    0.15
   7 -12   1    0.09    0.12
   7 -12   1   -0.03    0.08
   7 -12   1   -0.01    0.10
   7 -12   1   -0.04    0.08
  -7  12  -1    0.31    0.17
  -7  12  -1   -0.06    0.10
  -7  12  -1    0.06    0.07
   6 -12   1    0.88    0.18
   6 -12   1    0.60    0.16
   6 -12   1    0.61    0.15
   6 -12   1    0.64    0.17
  -6  12  -1    0.41    0.20
  -6  12  -1    0.61    0.15
  -6  12  -1    0.62    0.13
   5 -12   1    0.82    0.16
   5 -12   1    0.45    0.13
   5 -12   1    0.64    0.16
   5 -12   1    0.49    0.14
  -5  12  -1    0.56    0.13
  -5  12  -1    0.68    0.21
  -5  12  -1    0.74    0.17
  -5  12  -1    0.65    0.14
   4 -12   1    1.72    0.27
   4 -12   1    2.09    0.29
   4 -12   1    2.33    0.33
   4 -12   1    2.21    0.31
   4 -12   1    2.12    0.31
  -4  12  -1    1.85    0.29
  -4  12  -1    1.91    0.33
  -4  12  -1    2.28    0.41
  -4  12  -1    1.55    0.29
  -4  12  -1    1.88    0.28
   3 -12   1    0.30    0.09
   3 -12   1    0.37    0.15
   3 -12   1    0.30    0.12
   3 -12   1    0.24    0.10
   3 -12   1    0.27    0.16
  -3  12  -1    0.24    0.10
  -3  12  -1    0.35    0.15
  -3  12  -1    0.25    0.18
  -3  12  -1    0.40    0.12
   2 -12   1    0.14    0.07
   2 -12   1    0.26    0.10
   2 -12   1    0.11    0.13
   2 -12   1    0.37    0.10
   2 -12   1    0.38    0.09
  -2  12  -1    0.17    0.11
  -2  12  -1    0.48    0.12
  -2  12  -1    0.44    0.24
  -2  12  -1    0.18    0.13
  -2  12  -1    0.31    0.10
  -2  12  -1   -0.04    0.14
   1 -12   1    0.47    0.12
   1 -12   1    0.47    0.12
   1 -12   1    0.73    0.14
   1 -12   1    0.65    0.20
   1 -12   1    0.39    0.11
  -1  12  -1    0.51    0.15
  -1  12  -1    0.61    0.17
  -1  12  -1    0.51    0.19
  -1  12  -1    0.61    0.15
  -1  12  -1    0.68    0.16
  -1  12  -1    0.56    0.13
   0 -12   1    0.65    0.14
   0 -12   1    0.66    0.15
   0 -12   1    0.97    0.20
   0 -12   1    0.89    0.16
   0 -12   1    0.76    0.15
   0  12  -1    0.74    0.15
   0  12  -1    0.84    0.18
   0  12  -1    1.10    0.20
   0  12  -1    0.84    0.21
   0  12  -1    0.91    0.19
   0  12  -1    0.97    0.19
  -1 -12   1    0.17    0.11
  -1 -12   1    0.15    0.16
  -1 -12   1    0.24    0.11
  -1 -12   1    0.15    0.08
  -1 -12   1    0.11    0.08
   1  12  -1    0.39    0.15
   1  12  -1    0.28    0.09
   1  12  -1    0.27    0.15
   1  12  -1    0.20    0.12
   1  12  -1    0.41    0.16
   1  12  -1    0.13    0.12
  -2 -12   1    0.07    0.11
  -2 -12   1   -0.02    0.14
  -2 -12   1    0.14    0.09
  -2 -12   1    0.02    0.11
  -2 -12   1    0.63    0.16
  -2 -12   1    0.01    0.07
   2  12  -1   -0.08    0.09
   2  12  -1    0.05    0.09
   2  12  -1    0.26    0.17
   2  12  -1    0.17    0.14
   2  12  -1    0.17    0.12
   2  12  -1    0.02    0.11
  -3 -12   1    0.70    0.20
  -3 -12   1    0.73    0.22
  -3 -12   1    1.20    0.25
  -3 -12   1    0.94    0.15
  -3 -12   1    0.50    0.20
   3  12  -1    0.74    0.19
   3  12  -1    1.28    0.25
   3  12  -1    0.59    0.19
   3  12  -1    0.63    0.17
   3  12  -1    0.85    0.17
  -4 -12   1    0.17    0.17
  -4 -12   1    0.29    0.17
  -4 -12   1   -0.04    0.11
  -4 -12   1    0.02    0.08
   4  12  -1    0.11    0.12
   4  12  -1    0.20    0.11
   4  12  -1    0.26    0.18
   4  12  -1    0.18    0.13
   4  12  -1    0.20    0.16
  -5 -12   1    0.65    0.19
  -5 -12   1    0.34    0.16
  -5 -12   1    0.56    0.21
  -5 -12   1    0.52    0.19
  -5 -12   1    0.37    0.11
   5  12  -1    0.77    0.21
   5  12  -1    0.74    0.16
   5  12  -1    0.77    0.17
   5  12  -1    0.78    0.20
  -6 -12   1    0.08    0.09
  -6 -12   1    0.15    0.17
  -6 -12   1    0.04    0.13
  -6 -12   1   -0.01    0.14
  -6 -12   1    0.27    0.17
   6  12  -1   -0.09    0.19
   6  12  -1   -0.05    0.10
   6  12  -1   -0.12    0.14
  -7 -12   1    0.12    0.14
  -7 -12   1    0.09    0.07
  -7 -12   1    0.19    0.17
  -7 -12   1   -0.03    0.13
  -7 -12   1    0.12    0.12
   7  12  -1    0.03    0.12
   7  12  -1    0.26    0.15
   7  12  -1    0.12    0.11
   7  12  -1    0.15    0.15
  -8 -12   1   -0.13    0.12
  -8 -12   1    0.70    0.26
  -8 -12   1    0.09    0.16
  -8 -12   1    0.12    0.13
   8  12  -1    0.00    0.09
   8  12  -1    0.01    0.18
   8  12  -1    0.25    0.13
   8  12  -1   -0.11    0.13
  -9 -12   1   -0.04    0.11
  -9 -12   1    0.07    0.15
  -9 -12   1    0.04    0.10
   9  12  -1    0.13    0.10
 -10 -12   1    0.21    0.20
 -10 -12   1    0.08    0.09
 -10 -12   1   -0.03    0.11
  10  12  -1    0.17    0.10
 -11 -12   1   -0.03    0.11
 -11 -12   1    0.18    0.16
  11  12  -1   -0.06    0.09
  12 -11   1    0.07    0.06
 -12  11  -1    0.04    0.08
 -12  11  -1    0.01    0.12
  11 -11   1    0.00    0.09
  11 -11   1    0.07    0.06
 -11  11  -1   -0.08    0.09
 -11  11  -1   -0.06    0.13
  10 -11   1    0.09    0.09
  10 -11   1    0.10    0.09
 -10  11  -1   -0.05    0.11
 -10  11  -1   -0.31    0.14
 -10  11  -1    0.10    0.04
   9 -11   1    0.44    0.11
   9 -11   1    0.22    0.11
   9 -11   1    0.36    0.11
   9 -11   1   -0.05    0.13
  -9  11  -1    0.19    0.06
  -9  11  -1    0.22    0.12
   8 -11   1    1.14    0.18
   8 -11   1    0.75    0.17
   8 -11   1    0.74    0.17
   8 -11   1    0.80    0.19
  -8  11  -1    1.16    0.19
  -8  11  -1    0.45    0.22
  -8  11  -1    0.89    0.15
   7 -11   1    0.08    0.10
   7 -11   1    0.03    0.09
   7 -11   1   -0.02    0.11
   7 -11   1    0.02    0.09
  -7  11  -1    0.01    0.17
  -7  11  -1   -0.08    0.06
  -7  11  -1   -0.01    0.10
   6 -11   1    0.55    0.15
   6 -11   1    0.54    0.13
   6 -11   1    0.65    0.15
   6 -11   1    0.34    0.12
  -6  11  -1    0.46    0.10
  -6  11  -1    0.45    0.14
  -6  11  -1    0.22    0.18
   5 -11   1    0.48    0.13
   5 -11   1    0.70    0.14
   5 -11   1    0.64    0.15
   5 -11   1    0.61    0.16
  -5  11  -1    0.68    0.12
  -5  11  -1    0.21    0.28
  -5  11  -1    0.32    0.12
  -5  11  -1    0.42    0.17
   4 -11   1    0.48    0.15
   4 -11   1    0.63    0.14
   4 -11   1    0.59    0.11
   4 -11   1    0.46    0.13
  -4  11  -1    0.49    0.13
  -4  11  -1    0.38    0.15
  -4  11  -1    0.32    0.20
  -4  11  -1    0.54    0.12
   3 -11   1   -0.01    0.18
   3 -11   1    0.10    0.09
   3 -11   1    0.01    0.09
   3 -11   1    0.13    0.09
   3 -11   1    0.07    0.06
  -3  11  -1    0.04    0.15
  -3  11  -1    0.10    0.08
  -3  11  -1    0.09    0.09
  -3  11  -1    0.15    0.13
   2 -11   1    0.53    0.11
   2 -11   1    0.53    0.11
   2 -11   1    0.44    0.11
   2 -11   1    0.44    0.15
   2 -11   1    0.26    0.08
  -2  11  -1    0.33    0.12
  -2  11  -1    0.30    0.16
  -2  11  -1    0.41    0.12
  -2  11  -1    0.52    0.11
  -2  11  -1    0.48    0.14
   1 -11   1   10.70    1.46
   1 -11   1   10.58    1.43
   1 -11   1   10.93    1.44
   1 -11   1   11.82    1.44
  -1  11  -1   10.52    1.45
  -1  11  -1   12.24    1.46
  -1  11  -1   11.35    1.45
  -1  11  -1   11.57    1.45
  -1  11  -1    9.82    1.47
  -1  11  -1   11.39    1.45
   0 -11   1    1.44    0.20
   0 -11   1    1.37    0.21
   0 -11   1    1.50    0.22
   0 -11   1    1.37    0.24
   0 -11   1    1.24    0.19
   0 -11   1    1.11    0.19
   0  11  -1    1.28    0.23
   0  11  -1    1.33    0.27
   0  11  -1    1.55    0.24
   0  11  -1    1.56    0.23
   0  11  -1    1.65    0.25
   0  11  -1    1.25    0.20
  -1 -11   1    0.29    0.14
  -1 -11   1    0.07    0.06
  -1 -11   1   -0.02    0.06
  -1 -11   1    0.03    0.10
  -1 -11   1   -0.08    0.08
   1  11  -1    0.03    0.11
   1  11  -1    0.15    0.09
   1  11  -1   -0.14    0.13
   1  11  -1   -0.04    0.11
   1  11  -1    0.01    0.10
  -2 -11   1   -0.13    0.09
  -2 -11   1    0.03    0.08
  -2 -11   1   -0.08    0.06
  -2 -11   1    0.00    0.13
  -2 -11   1    0.00    0.10
  -2 -11   1    0.01    0.14
   2  11  -1   -0.01    0.11
   2  11  -1    0.06    0.11
   2  11  -1   -0.04    0.08
   2  11  -1    0.11    0.16
   2  11  -1    0.00    0.09
  -3 -11   1    1.28    0.28
  -3 -11   1    1.78    0.27
  -3 -11   1    1.54    0.26
  -3 -11   1    1.44    0.29
  -3 -11   1    2.14    0.29
  -3 -11   1    1.53    0.23
   3  11  -1    1.92    0.30
   3  11  -1    1.63    0.32
   3  11  -1    1.62    0.26
   3  11  -1    1.75    0.27
   3  11  -1    1.52    0.25
  -4 -11   1    0.91    0.20
  -4 -11   1    1.39    0.24
  -4 -11   1    0.83    0.16
  -4 -11   1    0.93    0.24
  -4 -11   1    1.15    0.23
   4  11  -1    1.44    0.26
   4  11  -1    0.84    0.20
   4  11  -1    1.13    0.21
   4  11  -1    1.17    0.26
   4  11  -1    1.33    0.20
  -5 -11   1    0.37    0.15
  -5 -11   1    0.53    0.18
  -5 -11   1    0.70    0.18
  -5 -11   1    0.36    0.19
  -5 -11   1    0.70    0.12
   5  11  -1    0.37    0.14
   5  11  -1    0.62    0.15
   5  11  -1    0.43    0.17
   5  11  -1    0.60    0.14
   5  11  -1    0.41    0.18
  -6 -11   1    0.67    0.21
  -6 -11   1    0.49    0.19
  -6 -11   1    0.78    0.23
  -6 -11   1    1.10    0.15
   6  11  -1    0.73    0.20
   6  11  -1    0.90    0.22
   6  11  -1    1.22    0.19
   6  11  -1    0.63    0.17
  -7 -11   1    0.59    0.18
  -7 -11   1    0.19    0.16
  -7 -11   1    0.55    0.10
  -7 -11   1    0.43    0.19
  -7 -11   1    0.53    0.22
   7  11  -1    0.20    0.15
   7  11  -1    0.47    0.14
   7  11  -1    0.34    0.14
   7  11  -1    0.18    0.21
  -8 -11   1   -0.12    0.13
  -8 -11   1    0.10    0.18
  -8 -11   1    0.14    0.17
  -8 -11   1   -0.02    0.15
   8  11  -1   -0.04    0.09
   8  11  -1   -0.01    0.15
   8  11  -1   -0.03    0.13
   8  11  -1    0.02    0.21
  -9 -11   1    0.05    0.19
  -9 -11   1    0.35    0.18
  -9 -11   1    0.11    0.11
  -9 -11   1   -0.09    0.14
   9  11  -1   -0.05    0.10
   9  11  -1    0.03    0.09
 -10 -11   1   -0.24    0.11
 -10 -11   1    0.13    0.17
 -10 -11   1   -0.01    0.08
  10  11  -1    0.12    0.10
 -11 -11   1    0.17    0.15
 -11 -11   1   -0.23    0.12
 -11 -11   1   -0.04    0.05
  11  11  -1   -0.04    0.10
 -12 -11   1    0.15    0.12
 -12 -11   1   -0.07    0.10
  13 -10   1   -0.11    0.04
 -13  10  -1   -0.10    0.06
 -13  10  -1   -0.04    0.07
  12 -10   1    0.00    0.06
 -12  10  -1    0.01    0.14
 -12  10  -1   -0.09    0.07
  11 -10   1    0.10    0.09
  11 -10   1    0.08    0.08
 -11  10  -1   -0.24    0.13
 -11  10  -1   -0.15    0.08
  10 -10   1   -0.05    0.07
  10 -10   1   -0.20    0.14
  10 -10   1    0.07    0.09
  10 -10   1    0.03    0.10
 -10  10  -1   -0.03    0.03
 -10  10  -1   -0.40    0.14
 -10  10  -1   -0.11    0.11
   9 -10   1    0.12    0.10
   9 -10   1    0.18    0.11
  -9  10  -1    0.07    0.12
  -9  10  -1    0.13    0.06
   8 -10   1    0.01    0.10
   8 -10   1   -0.05    0.08
   8 -10   1    0.05    0.10
   8 -10   1    0.13    0.10
  -8  10  -1    0.09    0.06
  -8  10  -1   -0.07    0.11
  -8  10  -1   -0.01    0.16
   7 -10   1    0.19    0.12
   7 -10   1    0.11    0.09
   7 -10   1    0.00    0.09
   7 -10   1   -0.02    0.10
  -7  10  -1    0.10    0.11
  -7  10  -1    0.11    0.07
  -7  10  -1    0.14    0.17
   6 -10   1    1.00    0.18
   6 -10   1    0.84    0.18
   6 -10   1    1.18    0.19
   6 -10   1    0.91    0.18
  -6  10  -1    0.97    0.15
  -6  10  -1    0.48    0.21
   5 -10   1    0.46    0.12
   5 -10   1    0.29    0.12
   5 -10   1    0.51    0.13
   5 -10   1    0.25    0.11
  -5  10  -1    0.25    0.09
  -5  10  -1    0.59    0.23
  -5  10  -1    0.28    0.16
  -5  10  -1    0.43    0.11
   4 -10   1    0.90    0.16
   4 -10   1    0.59    0.15
   4 -10   1    0.71    0.15
   4 -10   1    0.79    0.17
  -4  10  -1    0.69    0.14
  -4  10  -1    0.71    0.17
  -4  10  -1    1.25    0.25
  -4  10  -1    0.92    0.15
   3 -10   1    1.71    0.29
   3 -10   1    1.72    0.27
   3 -10   1    1.72    0.29
  -3  10  -1    1.78    0.32
  -3  10  -1    1.73    0.26
  -3  10  -1    1.96    0.27
  -3  10  -1    1.89    0.28
   2 -10   1    8.45    1.06
   2 -10   1    8.30    1.07
   2 -10   1    7.40    1.09
   2 -10   1    8.99    1.07
  -2  10  -1    8.09    1.08
  -2  10  -1    7.74    1.06
  -2  10  -1    7.93    1.08
  -2  10  -1    6.37    1.71
  -2  10  -1    8.97    1.09
  -2  10  -1    7.87    1.10
   1 -10   1    1.69    0.23
   1 -10   1    1.07    0.24
   1 -10   1    1.55    0.22
   1 -10   1    1.43    0.22
  -1  10  -1    1.45    1.15
  -1  10  -1    2.42    1.51
  -1  10  -1    1.54    0.25
  -1  10  -1    1.42    0.25
  -1  10  -1    1.93    0.25
  -1  10  -1    1.28    0.23
  -1  10  -1    1.05    0.25
   0 -10   1    1.51    0.28
   0 -10   1    1.98    0.27
   0 -10   1    1.50    0.27
   0 -10   1    1.91    0.25
   0  10  -1    2.30    0.30
   0  10  -1    1.80    0.30
   0  10  -1    4.63    1.46
   0  10  -1    1.64    0.27
   0  10  -1    1.85    0.28
   0  10  -1    1.54    0.30
   0  10  -1    1.38    1.13
  -1 -10   1    0.02    0.06
  -1 -10   1    0.10    0.12
  -1 -10   1   -0.09    0.09
  -1 -10   1   -0.09    0.06
  -1 -10   1    0.08    0.07
   1  10  -1    0.05    0.09
   1  10  -1   -0.07    0.11
   1  10  -1   -0.02    0.08
   1  10  -1    0.26    0.16
   1  10  -1    0.03    0.12
  -2 -10   1   -0.01    0.09
  -2 -10   1    0.01    0.08
  -2 -10   1    0.00    0.06
  -2 -10   1    0.05    0.12
   2  10  -1    0.06    0.09
   2  10  -1    0.10    0.11
   2  10  -1    0.09    0.17
   2  10  -1    0.08    0.08
   2  10  -1    0.11    0.11
  -3 -10   1    2.19    0.29
  -3 -10   1    1.81    0.34
  -3 -10   1    1.94    0.31
  -3 -10   1    1.96    0.33
   3  10  -1    1.73    0.34
   3  10  -1    2.16    0.32
   3  10  -1    2.32    0.31
   3  10  -1    2.31    0.31
   3  10  -1    2.47    0.37
  -4 -10   1    0.84    0.17
  -4 -10   1    0.32    0.19
  -4 -10   1    0.40    0.09
  -4 -10   1    0.28    0.16
  -4 -10   1    0.29    0.15
   4  10  -1    0.56    0.14
   4  10  -1    0.19    0.14
   4  10  -1    0.63    0.21
   4  10  -1    0.18    0.12
  -5 -10   1    0.37    0.15
  -5 -10   1    0.18    0.14
  -5 -10   1    0.58    0.18
  -5 -10   1    0.39    0.09
  -5 -10   1    0.30    0.15
  -5 -10   1    0.46    0.17
   5  10  -1    0.12    0.13
   5  10  -1    0.60    0.21
   5  10  -1    0.17    0.11
   5  10  -1    0.53    0.12
   5  10  -1    0.57    0.13
  -6 -10   1    0.33    0.17
  -6 -10   1    0.86    0.19
  -6 -10   1    0.87    0.22
  -6 -10   1    0.81    0.13
  -6 -10   1    0.61    0.20
   6  10  -1    0.67    0.14
   6  10  -1    0.80    0.22
   6  10  -1    0.72    0.19
   6  10  -1    0.51    0.14
  -7 -10   1    0.49    0.19
  -7 -10   1    0.20    0.15
  -7 -10   1    0.34    0.18
  -7 -10   1    0.35    0.09
  -7 -10   1    0.10    0.15
   7  10  -1    0.40    0.11
   7  10  -1    0.49    0.17
   7  10  -1    0.54    0.15
   7  10  -1    0.14    0.11
  -8 -10   1    0.09    0.20
  -8 -10   1   -0.10    0.13
  -8 -10   1    0.20    0.16
  -8 -10   1    0.13    0.15
   8  10  -1   -0.05    0.13
   8  10  -1   -0.11    0.11
   8  10  -1    0.22    0.09
  -9 -10   1    1.23    0.25
  -9 -10   1    1.82    0.35
  -9 -10   1    1.83    0.34
  -9 -10   1    1.12    0.29
   9  10  -1    1.45    0.34
   9  10  -1    1.17    0.24
   9  10  -1    1.53    0.23
 -10 -10   1    0.09    0.15
 -10 -10   1   -0.09    0.13
 -10 -10   1    0.17    0.11
  10  10  -1    0.00    0.09
 -11 -10   1   -0.11    0.12
 -11 -10   1   -0.10    0.07
 -11 -10   1    0.07    0.13
 -12 -10   1   -0.22    0.11
 -12 -10   1    0.07    0.12
  12  10  -1   -0.25    0.14
  13  -9   1    0.01    0.05
 -13   9  -1   -0.02    0.09
 -13   9  -1   -0.09    0.07
  12  -9   1    0.08    0.07
 -12   9  -1    0.11    0.14
 -12   9  -1   -0.04    0.08
  11  -9   1    0.08    0.09
  11  -9   1    0.01    0.09
 -11   9  -1   -0.12    0.17
 -11   9  -1   -0.04    0.10
  10  -9   1    0.05    0.08
  10  -9   1   -0.04    0.10
  10  -9   1   -0.07    0.14
  10  -9   1    0.08    0.08
 -10   9  -1   -0.24    0.21
 -10   9  -1   -0.03    0.11
 -10   9  -1    0.13    0.06
   9  -9   1   -0.05    0.11
   9  -9   1    0.03    0.11
   9  -9   1    0.07    0.10
  -9   9  -1   -0.06    0.11
  -9   9  -1    0.01    0.05
   8  -9   1    0.07    0.10
   8  -9   1    0.18    0.09
   8  -9   1    0.06    0.10
   8  -9   1    0.16    0.12
  -8   9  -1    0.04    0.17
  -8   9  -1    0.23    0.13
  -8   9  -1    0.13    0.06
   7  -9   1    0.00    0.09
   7  -9   1    0.13    0.11
   7  -9   1    0.08    0.08
   7  -9   1    0.10    0.09
  -7   9  -1    0.12    0.07
  -7   9  -1    0.02    0.14
  -7   9  -1    0.11    0.13
   6  -9   1    0.26    0.11
   6  -9   1    0.33    0.11
   6  -9   1    0.37    0.10
   6  -9   1    0.32    0.12
  -6   9  -1    0.52    0.18
  -6   9  -1    0.33    0.08
   5  -9   1    2.95    0.43
   5  -9   1    2.87    0.40
   5  -9   1    2.80    0.41
   5  -9   1    2.87    0.42
  -5   9  -1    2.53    0.46
  -5   9  -1    3.22    0.39
  -5   9  -1    2.49    0.42
   4  -9   1    8.51    0.97
   4  -9   1    7.62    0.96
   4  -9   1    6.74    0.96
   4  -9   1    7.24    0.97
  -4   9  -1    6.71    0.97
  -4   9  -1    7.13    0.95
  -4   9  -1    7.46    1.00
   3  -9   1    0.64    0.16
   3  -9   1    0.50    0.12
  -3   9  -1    2.24    1.06
  -3   9  -1    0.61    0.14
  -3   9  -1    0.53    0.18
  -3   9  -1    0.40    0.15
   2  -9   1    4.44    0.60
   2  -9   1    4.40    0.62
  -2   9  -1    4.74    0.64
  -2   9  -1    4.57    0.62
  -2   9  -1    5.51    2.03
  -2   9  -1    4.45    0.61
  -2   9  -1    5.82    1.18
   1  -9   1    0.46    0.12
   1  -9   1    0.70    0.16
  -1   9  -1   -0.19    1.05
  -1   9  -1    0.52    0.14
  -1   9  -1    0.54    0.15
  -1   9  -1    1.69    0.80
  -1   9  -1    0.64    0.17
   0  -9   1   15.06    1.83
   0  -9   1   12.46    1.85
   0  -9   1   14.90    1.83
   0   9  -1   15.82    2.23
   0   9  -1   18.94    3.04
   0   9  -1   13.92    1.86
   0   9  -1   14.07    1.84
   0   9  -1   14.13    1.84
  -1  -9   1    8.65    1.10
  -1  -9   1    7.60    1.10
  -1  -9   1    9.25    1.09
   1   9  -1    8.06    1.09
   1   9  -1    8.54    1.10
   1   9  -1    7.66    1.11
   1   9  -1    9.54    1.87
   1   9  -1    8.97    1.53
  -2  -9   1    4.92    0.77
  -2  -9   1    5.96    0.77
   2   9  -1    6.18    0.79
   2   9  -1    6.11    0.77
   2   9  -1    5.76    0.76
   2   9  -1    7.29    1.48
  -3  -9   1    4.83    0.63
  -3  -9   1    4.37    0.62
  -3  -9   1    4.64    0.65
   3   9  -1    4.88    0.63
   3   9  -1    4.97    0.63
   3   9  -1    4.71    0.66
  -4  -9   1    1.36    0.24
  -4  -9   1    1.27    0.23
  -4  -9   1    1.11    0.22
  -4  -9   1    1.11    0.17
  -4  -9   1    1.23    0.20
   4   9  -1    1.02    0.19
   4   9  -1    1.30    0.24
   4   9  -1    1.17    0.20
  -5  -9   1    0.16    0.13
  -5  -9   1    0.09    0.13
  -5  -9   1    0.08    0.06
  -5  -9   1    0.12    0.12
  -5  -9   1    0.31    0.15
   5   9  -1    0.00    0.21
   5   9  -1    0.14    0.10
   5   9  -1    0.12    0.10
   5   9  -1    0.09    0.10
  -6  -9   1    0.23    0.14
  -6  -9   1    0.23    0.14
  -6  -9   1    0.37    0.16
  -6  -9   1    0.47    0.09
  -6  -9   1    0.33    0.14
   6   9  -1    0.19    0.21
   6   9  -1    0.34    0.10
   6   9  -1    0.32    0.15
   6   9  -1    0.12    0.11
  -7  -9   1    0.24    0.14
  -7  -9   1    0.32    0.17
  -7  -9   1    0.16    0.07
  -7  -9   1    0.03    0.13
  -7  -9   1    0.11    0.15
   7   9  -1    0.13    0.12
   7   9  -1    0.10    0.09
   7   9  -1    0.24    0.16
  -8  -9   1    4.34    0.57
  -8  -9   1    2.73    0.53
  -8  -9   1    4.35    0.59
  -8  -9   1    3.50    0.51
   8   9  -1    3.45    0.49
   8   9  -1    3.51    0.51
  -9  -9   1    0.22    0.16
  -9  -9   1   -0.01    0.14
  -9  -9   1    0.04    0.14
  -9  -9   1    0.35    0.14
   9   9  -1    0.22    0.09
   9   9  -1    0.00    0.13
   9   9  -1    0.03    0.16
 -10  -9   1    0.35    0.13
 -10  -9   1    0.27    0.18
 -10  -9   1    0.21    0.17
 -10  -9   1    0.20    0.18
  10   9  -1    0.06    0.12
  10   9  -1    0.24    0.10
 -11  -9   1    0.22    0.13
 -11  -9   1    0.42    0.18
 -11  -9   1    0.16    0.13
 -12  -9   1   -0.17    0.11
 -12  -9   1    0.12    0.13
 -13  -9   1   -0.08    0.11
 -13  -9   1    0.35    0.16
  13  -8   1    0.17    0.07
 -13   8  -1   -0.02    0.10
 -13   8  -1   -0.01    0.07
  12  -8   1   -0.01    0.08
 -12   8  -1    0.10    0.20
 -12   8  -1   -0.09    0.07
  11  -8   1    0.13    0.08
  11  -8   1    0.07    0.10
 -11   8  -1   -0.01    0.12
 -11   8  -1   -0.14    0.17
  10  -8   1    0.31    0.16
  10  -8   1    0.51    0.20
  10  -8   1    0.42    0.10
  10  -8   1    0.05    0.14
 -10   8  -1    0.26    0.14
   9  -8   1   -0.06    0.11
   9  -8   1    0.10    0.12
   9  -8   1    0.16    0.10
  -9   8  -1   -0.02    0.04
  -9   8  -1   -0.02    0.12
   8  -8   1    2.71    0.45
   8  -8   1    2.87    0.45
   8  -8   1    3.64    0.44
   8  -8   1    2.79    0.45
  -8   8  -1    3.43    0.42
  -8   8  -1    2.55    0.51
  -8   8  -1    3.39    0.46
   7  -8   1    2.53    0.33
   7  -8   1    2.17    0.34
   7  -8   1    2.26    0.34
   7  -8   1    1.96    0.35
  -7   8  -1    2.48    0.31
  -7   8  -1    1.67    0.39
   6  -8   1    0.22    0.10
   6  -8   1    0.20    0.08
   6  -8   1    0.17    0.09
   6  -8   1    0.27    0.12
  -6   8  -1    0.15    0.07
  -6   8  -1    0.05    0.14
   5  -8   1    0.52    0.11
   5  -8   1    0.60    0.14
  -5   8  -1    0.49    0.19
  -5   8  -1    0.38    0.15
  -5   8  -1    0.56    0.10
   4  -8   1    0.15    0.09
   4  -8   1    0.09    0.08
  -4   8  -1    0.08    0.87
  -4   8  -1    0.17    0.12
  -4   8  -1    0.10    0.17
   3  -8   1    0.26    0.09
   3  -8   1    0.14    0.11
  -3   8  -1    0.09    0.13
  -3   8  -1   -0.22    0.70
  -3   8  -1    0.14    0.18
  -3   8  -1    0.16    0.12
  -3   8  -1    1.30    0.92
   2  -8   1    1.10    0.19
   2  -8   1    0.94    0.21
  -2   8  -1    1.07    0.20
  -2   8  -1    1.17    0.64
  -2   8  -1    1.39    0.23
  -2   8  -1    1.41    0.25
  -2   8  -1    2.21    0.90
   1  -8   1    7.64    0.98
   1  -8   1    7.92    1.00
   1  -8   1    6.56    1.01
  -1   8  -1    7.70    1.00
  -1   8  -1    8.40    1.00
  -1   8  -1    8.50    1.30
  -1   8  -1    7.08    1.02
  -1   8  -1   11.23    1.57
   0  -8   1    2.22    0.31
   0  -8   1    1.98    0.34
   0  -8   1    2.50    0.33
   0   8  -1    2.26    0.33
   0   8  -1    3.07    0.73
   0   8  -1    1.97    0.35
   0   8  -1    2.54    0.33
   0   8  -1    1.61    0.85
  -1  -8   1    4.88    0.60
  -1  -8   1    4.96    0.62
  -1  -8   1    4.28    0.61
   1   8  -1    5.67    1.08
   1   8  -1    5.39    0.98
   1   8  -1    5.25    0.61
   1   8  -1    3.95    0.60
   1   8  -1    3.98    0.63
  -2  -8   1    1.13    0.25
  -2  -8   1    1.42    0.21
   2   8  -1    1.32    0.64
   2   8  -1    1.25    0.20
   2   8  -1    1.05    0.22
   2   8  -1    1.00    0.19
   2   8  -1    1.32    0.74
  -3  -8   1    8.91    1.17
  -3  -8   1    9.45    1.15
   3   8  -1    8.38    1.14
   3   8  -1    9.42    1.15
   3   8  -1    7.98    1.63
   3   8  -1    8.14    1.17
  -4  -8   1   -0.11    0.07
  -4  -8   1   -0.02    0.12
   4   8  -1    0.15    0.08
   4   8  -1    0.07    0.11
   4   8  -1   -0.15    0.09
   4   8  -1   -1.60    0.92
  -5  -8   1   -0.03    0.05
  -5  -8   1   -0.14    0.12
  -5  -8   1    0.11    0.11
  -5  -8   1    0.06    0.12
  -5  -8   1   -0.01    0.11
   5   8  -1    0.12    0.11
   5   8  -1   -0.19    0.08
   5   8  -1    0.01    0.07
  -6  -8   1    0.02    0.13
  -6  -8   1    0.08    0.18
  -6  -8   1    0.02    0.12
  -6  -8   1    0.08    0.06
  -6  -8   1   -0.03    0.11
   6   8  -1    0.05    0.10
   6   8  -1    0.02    0.08
  -7  -8   1    0.17    0.13
  -7  -8   1    0.08    0.14
  -7  -8   1   -0.06    0.12
  -7  -8   1    0.00    0.13
  -7  -8   1    0.12    0.06
   7   8  -1    0.07    0.11
   7   8  -1    0.17    0.08
  -8  -8   1    4.39    0.63
  -8  -8   1    4.82    0.68
  -8  -8   1    4.88    0.66
  -8  -8   1    4.74    0.67
   8   8  -1    4.58    0.60
   8   8  -1    3.79    0.62
  -9  -8   1    7.20    0.86
  -9  -8   1    6.20    0.90
  -9  -8   1    7.20    0.91
   9   8  -1    5.31    0.85
   9   8  -1    6.08    0.83
 -10  -8   1    1.83    0.33
 -10  -8   1    2.04    0.34
 -10  -8   1    1.59    0.32
 -10  -8   1    1.56    0.26
  10   8  -1    1.36    0.24
 -11  -8   1   -0.13    0.13
 -11  -8   1    0.08    0.09
 -11  -8   1    0.07    0.13
 -12  -8   1    0.15    0.14
 -12  -8   1   -0.28    0.11
 -13  -8   1    0.16    0.13
 -13  -8   1   -0.11    0.11
 -14   7  -1    0.00    0.05
  13  -7   1    0.01    0.08
 -13   7  -1    0.02    0.15
 -13   7  -1   -0.09    0.07
  12  -7   1   -0.02    0.08
 -12   7  -1    0.18    0.17
 -12   7  -1   -0.11    0.09
  11  -7   1   -0.06    0.11
  11  -7   1    0.29    0.12
 -11   7  -1   -0.09    0.10
 -11   7  -1    0.14    0.23
  10  -7   1    0.06    0.14
  10  -7   1    0.47    0.15
  10  -7   1    0.28    0.09
 -10   7  -1    0.24    0.15
 -10   7  -1    0.03    0.28
   9  -7   1    0.36    0.13
   9  -7   1   -0.05    0.09
   9  -7   1    0.11    0.12
  -9   7  -1   -0.02    0.12
  -9   7  -1    0.07    0.04
   8  -7   1    0.74    0.16
   8  -7   1    0.85    0.14
   8  -7   1    0.60    0.15
   8  -7   1    1.08    0.17
  -8   7  -1    0.42    0.25
  -8   7  -1    0.55    0.17
  -8   7  -1    0.59    0.11
   7  -7   1    2.62    0.33
   7  -7   1    1.84    0.35
   7  -7   1    2.41    0.36
   7  -7   1    2.36    0.37
  -7   7  -1    2.53    0.32
  -7   7  -1    2.00    0.39
   6  -7   1    2.11    0.27
   6  -7   1    1.76    0.28
  -6   7  -1    1.84    0.26
  -6   7  -1    1.66    0.32
   5  -7   1    0.06    0.10
   5  -7   1    0.01    0.07
  -5   7  -1    0.09    0.17
  -5   7  -1    1.64    0.90
  -5   7  -1   -0.01    0.14
   4  -7   1    1.07    0.18
   4  -7   1    0.98    0.19
  -4   7  -1    0.84    0.23
  -4   7  -1    1.00    0.21
  -4   7  -1    1.16    0.66
   3  -7   1    0.04    0.08
   3  -7   1   -0.02    0.10
  -3   7  -1   -0.05    0.75
  -3   7  -1    0.02    0.67
  -3   7  -1    0.01    0.12
  -3   7  -1    0.12    0.12
  -3   7  -1    0.04    0.15
   2  -7   1    8.12    1.03
   2  -7   1    7.31    1.04
  -2   7  -1    7.82    1.05
  -2   7  -1    8.19    1.04
  -2   7  -1    7.31    1.29
  -2   7  -1    9.98    1.46
   1  -7   1    1.60    0.21
   1  -7   1    1.34    0.24
   1  -7   1    1.59    0.23
  -1   7  -1    1.74    0.69
  -1   7  -1    1.65    0.24
  -1   7  -1    1.34    0.25
  -1   7  -1    1.28    0.49
   0  -7   1  109.82   14.18
   0  -7   1  110.07   14.19
   0  -7   1  113.30   14.18
   0   7  -1  111.25   14.33
   0   7  -1  102.87   14.18
   0   7  -1  125.39   14.43
  -1  -7   1    0.58    0.13
  -1  -7   1    0.77    0.15
  -1  -7   1    0.80    0.13
   1   7  -1    0.67    0.14
   1   7  -1    0.74    0.52
   1   7  -1    0.55    0.16
   1   7  -1   -0.12    0.41
  -2  -7   1    5.43    0.70
  -2  -7   1    5.85    0.71
  -2  -7   1    5.46    0.72
   2   7  -1    5.72    0.93
   2   7  -1    5.24    0.72
   2   7  -1    5.04    1.04
   2   7  -1    4.94    0.70
  -3  -7   1    5.45    0.71
  -3  -7   1    5.63    0.74
   3   7  -1    5.36    0.71
   3   7  -1    5.47    0.99
   3   7  -1    5.29    0.73
   3   7  -1    5.37    1.13
  -4  -7   1    0.12    0.06
  -4  -7   1    0.01    0.12
   4   7  -1    0.42    0.66
   4   7  -1    0.09    0.11
   4   7  -1    0.11    0.08
  -5  -7   1    0.28    0.15
  -5  -7   1    0.28    0.15
   5   7  -1    0.12    0.10
   5   7  -1    0.23    0.08
   5   7  -1   -0.67    1.39
  -6  -7   1    1.18    0.24
  -6  -7   1    1.06    0.13
  -6  -7   1    0.50    0.17
  -6  -7   1    0.86    0.21
   6   7  -1    0.70    0.16
   6   7  -1    0.81    0.15
  -7  -7   1    1.02    0.24
  -7  -7   1    1.74    0.28
  -7  -7   1    1.56    0.24
  -7  -7   1    1.71    0.28
  -7  -7   1    1.02    0.18
   7   7  -1    1.07    0.22
   7   7  -1    1.37    0.20
  -8  -7   1    0.27    0.15
  -8  -7   1    0.11    0.14
  -8  -7   1    0.14    0.15
  -8  -7   1    0.25    0.15
   8   7  -1    0.23    0.08
   8   7  -1   -0.07    0.10
  -9  -7   1   -0.14    0.11
  -9  -7   1    0.05    0.13
  -9  -7   1   -0.14    0.13
  -9  -7   1   -0.02    0.13
   9   7  -1    0.06    0.07
   9   7  -1   -0.24    0.12
 -10  -7   1    1.84    0.36
 -10  -7   1    2.04    0.31
 -10  -7   1    2.59    0.39
 -10  -7   1    2.80    0.38
  10   7  -1    1.61    0.28
 -11  -7   1    0.13    0.10
 -11  -7   1    0.20    0.15
 -11  -7   1   -0.07    0.13
 -11  -7   1    0.07    0.15
 -12  -7   1    0.50    0.17
 -12  -7   1    0.95    0.21
 -13  -7   1    0.11    0.12
 -13  -7   1    0.00    0.12
 -14   6  -1   -0.05    0.05
  13  -6   1    0.15    0.10
 -13   6  -1   -0.07    0.08
 -13   6  -1   -0.05    0.13
  12  -6   1    0.25    0.10
 -12   6  -1    0.06    0.11
 -12   6  -1    0.11    0.16
  11  -6   1    0.63    0.13
  11  -6   1    0.18    0.09
 -11   6  -1    0.07    0.11
 -11   6  -1   -0.02    0.21
  10  -6   1   -0.01    0.08
  10  -6   1   -0.12    0.11
 -10   6  -1   -0.17    0.24
 -10   6  -1   -0.13    0.12
   9  -6   1    0.10    0.10
  -9   6  -1    0.15    0.04
  -9   6  -1   -0.03    0.12
   8  -6   1    0.72    0.13
  -8   6  -1    0.59    0.10
  -8   6  -1    0.31    0.15
   7  -6   1    0.11    0.07
   7  -6   1    0.14    0.09
  -7   6  -1    0.31    0.18
  -7   6  -1    0.10    0.05
   6  -6   1    3.81    0.49
   6  -6   1    3.52    0.50
  -6   6  -1    3.61    0.54
  -6   6  -1    4.10    1.68
   5  -6   1    0.42    0.12
   5  -6   1    0.52    0.11
  -5   6  -1    1.12    0.68
  -5   6  -1    0.21    0.23
  -5   6  -1    0.50    0.18
   4  -6   1    0.10    0.10
   4  -6   1    0.08    0.08
  -4   6  -1    0.20    0.17
  -4   6  -1   -0.42    0.72
  -4   6  -1    0.51    0.59
   3  -6   1    7.41    0.89
  -3   6  -1    5.88    0.89
  -3   6  -1    6.87    1.14
  -3   6  -1    7.19    0.90
  -3   6  -1    7.76    1.21
   2  -6   1    3.60    0.46
   2  -6   1    3.43    0.47
  -2   6  -1    3.50    0.47
  -2   6  -1    3.68    0.78
  -2   6  -1    2.88    0.65
  -2   6  -1    3.50    0.49
   1  -6   1    9.10    1.35
   1  -6   1   10.63    1.34
   1  -6   1   10.92    1.33
  -1   6  -1   11.03    1.35
  -1   6  -1   11.91    1.57
  -1   6  -1   10.66    1.34
  -1   6  -1    8.43    1.46
   0  -6   1    0.04    0.05
   0  -6   1    0.08    0.04
   0  -6   1    0.23    0.08
   0   6  -1    0.06    0.06
   0   6  -1   -0.23    0.26
   0   6  -1   -0.30    0.39
   0   6  -1    0.15    0.09
  -1  -6   1   18.09    2.29
  -1  -6   1   18.19    2.29
  -1  -6   1   18.37    2.28
   1   6  -1   17.26    2.30
   1   6  -1   17.20    2.28
  -2  -6   1   15.14    1.96
  -2  -6   1   14.56    1.97
   2   6  -1   14.62    2.12
   2   6  -1   13.65    2.09
   2   6  -1   16.91    1.97
   2   6  -1   15.52    1.95
  -3  -6   1    0.56    0.16
  -3  -6   1    0.66    0.12
   3   6  -1    0.81    0.18
   3   6  -1    0.73    0.13
   3   6  -1    1.18    0.46
   3   6  -1    1.00    0.40
  -4  -6   1   -0.05    0.13
   4   6  -1    0.02    0.07
   4   6  -1   -0.35    0.47
   4   6  -1    0.17    0.11
   4   6  -1   -0.45    0.40
  -5  -6   1    0.28    0.16
   5   6  -1    0.41    0.13
   5   6  -1   -0.15    0.95
   5   6  -1    0.35    0.09
  -6  -6   1    0.03    0.11
  -6  -6   1   -0.01    0.14
   6   6  -1    2.35    1.20
   6   6  -1    0.10    0.09
  -7  -6   1    1.61    0.30
  -7  -6   1    1.53    0.27
  -7  -6   1    1.90    0.31
  -7  -6   1    2.72    0.37
   7   6  -1    1.77    0.25
   7   6  -1    1.49    0.26
  -8  -6   1   -0.04    0.13
  -8  -6   1    0.22    0.15
  -8  -6   1   -0.06    0.11
  -8  -6   1    0.09    0.16
   8   6  -1    0.08    0.06
   8   6  -1   -0.10    0.09
  -9  -6   1    1.19    0.25
  -9  -6   1    1.33    0.26
  -9  -6   1    0.90    0.23
  -9  -6   1    1.30    0.22
   9   6  -1    0.91    0.20
   9   6  -1    1.03    0.17
 -10  -6   1    0.04    0.15
 -10  -6   1    0.05    0.11
 -10  -6   1    0.05    0.13
 -10  -6   1   -0.17    0.14
  10   6  -1    0.07    0.06
 -11  -6   1    0.05    0.13
 -11  -6   1    0.03    0.10
 -11  -6   1    0.01    0.15
 -11  -6   1   -0.15    0.12
 -12  -6   1   -0.20    0.11
 -12  -6   1    0.08    0.13
 -13  -6   1   -0.03    0.11
 -13  -6   1   -0.12    0.12
 -14  -6   1    0.04    0.15
 -14   5  -1   -0.01    0.06
 -13   5  -1    0.23    0.21
 -13   5  -1   -0.06    0.09
 -12   5  -1   -0.10    0.16
 -12   5  -1    0.05    0.09
  11  -5   1   -0.06    0.08
 -11   5  -1   -0.09    0.11
 -11   5  -1   -0.40    0.19
  10  -5   1    0.30    0.09
  10  -5   1    0.34    0.15
 -10   5  -1    0.00    0.24
 -10   5  -1    0.21    0.13
   9  -5   1    1.58    0.24
  -9   5  -1    0.39    0.46
  -9   5  -1    1.23    0.24
   8  -5   1    0.63    0.13
  -8   5  -1    0.69    0.09
  -8   5  -1    0.27    0.14
   7  -5   1    0.00    0.08
   7  -5   1    0.06    0.06
  -7   5  -1    0.09    0.05
  -7   5  -1    0.08    0.19
   6  -5   1    0.51    0.12
   6  -5   1    0.58    0.12
  -6   5  -1    0.95    0.21
  -6   5  -1   -0.23    0.88
   5  -5   1    0.40    0.10
   5  -5   1    0.57    0.13
  -5   5  -1    0.79    0.22
  -5   5  -1    0.52    0.53
   4  -5   1   10.24    1.29
   4  -5   1    9.35    1.27
  -4   5  -1    9.93    1.31
  -4   5  -1   11.67    1.53
   3  -5   1    3.96    0.49
   3  -5   1    3.74    0.48
  -3   5  -1    3.19    0.49
  -3   5  -1    3.89    0.75
  -3   5  -1    3.77    0.50
  -3   5  -1    2.93    0.67
   2  -5   1   35.96    4.69
   2  -5   1   35.46    4.68
  -2   5  -1   35.09    4.69
  -2   5  -1   34.55    4.80
  -2   5  -1   40.71    4.86
  -2   5  -1   40.15    4.70
   1  -5   1    0.50    0.10
   1  -5   1    0.59    0.08
   1  -5   1    0.57    0.11
  -1   5  -1    0.49    0.12
  -1   5  -1    0.79    0.36
  -1   5  -1    0.49    0.27
  -1   5  -1    0.64    0.11
   0  -5   1   25.04    3.33
   0  -5   1   25.04    3.32
   0  -5   1   25.93    3.32
   0   5  -1   23.43    3.41
   0   5  -1   26.95    3.33
   0   5  -1   30.08    3.48
   0   5  -1   26.90    3.32
  -1  -5   1    5.68    0.75
  -1  -5   1    5.70    0.76
  -1  -5   1    5.81    0.76
   1   5  -1    6.66    0.93
   1   5  -1    5.86    0.76
   1   5  -1    5.66    0.86
   1   5  -1    5.95    0.75
  -2  -5   1    5.64    0.71
  -2  -5   1    4.50    0.72
   2   5  -1    5.65    0.71
   2   5  -1    5.82    0.85
   2   5  -1    5.40    0.69
  -3  -5   1    1.04    0.20
  -3  -5   1    1.16    0.17
   3   5  -1    1.06    0.39
   3   5  -1    1.30    0.17
   3   5  -1    0.85    0.31
   3   5  -1    1.21    0.19
  -4  -5   1    0.02    0.13
   4   5  -1   -0.02    0.06
   4   5  -1    0.22    0.36
   4   5  -1   -0.15    0.28
   4   5  -1   -0.11    0.09
  -5  -5   1    8.03    0.91
   5   5  -1    6.05    0.86
   5   5  -1    5.72    0.86
   5   5  -1    7.29    0.86
   5   5  -1    7.05    1.05
   5   5  -1    5.43    1.50
   6   5  -1    2.64    0.88
   6   5  -1    2.67    0.39
   6   5  -1    2.86    0.38
  -7  -5   1    4.34    0.67
  -7  -5   1    5.48    0.70
  -7  -5   1    5.98    0.71
  -7  -5   1    4.87    0.66
   7   5  -1    4.26    0.64
   7   5  -1    4.94    0.64
  -8  -5   1    3.24    0.49
  -8  -5   1    3.15    0.45
  -8  -5   1    4.30    0.51
  -8  -5   1    3.50    0.49
   8   5  -1    2.56    0.43
   8   5  -1    3.16    0.42
  -9  -5   1    0.04    0.15
  -9  -5   1   -0.07    0.12
  -9  -5   1   -0.05    0.12
  -9  -5   1    0.01    0.15
   9   5  -1    0.03    0.06
   9   5  -1   -0.21    0.10
 -10  -5   1    0.10    0.11
 -10  -5   1    0.15    0.15
 -10  -5   1   -0.02    0.12
 -10  -5   1    0.16    0.15
  10   5  -1    0.23    0.06
 -11  -5   1    0.07    0.14
 -11  -5   1   -0.15    0.13
 -11  -5   1    0.13    0.10
 -11  -5   1    0.33    0.16
  11   5  -1   -0.04    0.06
 -12  -5   1    0.33    0.15
 -12  -5   1    0.07    0.14
 -13  -5   1   -0.11    0.11
 -14  -5   1    0.02    0.13
 -14   4  -1   -0.06    0.05
 -13   4  -1   -0.01    0.08
 -12   4  -1   -0.07    0.16
 -12   4  -1   -0.12    0.08
  11  -4   1    0.26    0.10
 -11   4  -1   -0.32    0.22
 -11   4  -1    0.03    0.12
  10  -4   1    0.40    0.13
  10  -4   1    0.03    0.07
 -10   4  -1   -0.07    0.10
 -10   4  -1   -0.61    0.22
   9  -4   1    0.08    0.07
   9  -4   1   -0.09    0.11
  -9   4  -1    0.29    0.28
  -9   4  -1    0.03    0.12
  -8   4  -1    2.94    0.41
  -8   4  -1    3.03    0.43
   7  -4   1    3.18    0.44
   6  -4   1    1.14    0.16
  -6   4  -1    0.72    0.15
  -6   4  -1   -0.55    1.36
   5  -4   1    0.41    0.09
   5  -4   1    0.42    0.11
  -5   4  -1    0.93    0.51
   4  -4   1   40.99    5.25
  -4   4  -1   43.37    5.27
  -4   4  -1   37.81    5.38
  -4   4  -1   41.75    5.38
   3  -4   1    4.41    0.52
   3  -4   1    3.96    0.51
  -3   4  -1    3.35    0.52
  -3   4  -1    4.12    0.67
  -3   4  -1    4.08    0.58
  -3   4  -1    3.66    0.65
   2  -4   1   20.06    2.42
   2  -4   1   17.36    2.41
  -2   4  -1   19.52    2.41
  -2   4  -1   20.13    2.54
  -2   4  -1   16.02    2.50
  -2   4  -1   19.97    2.42
   1  -4   1    2.97    0.42
   1  -4   1    3.02    0.42
  -1   4  -1    2.42    0.53
  -1   4  -1    3.61    0.59
  -1   4  -1    3.65    0.42
   0  -4   1    1.60    0.23
   0  -4   1    1.63    0.22
   0  -4   1    1.49    0.21
   0   4  -1    1.38    0.35
   0   4  -1    1.42    0.33
   0   4  -1    1.67    0.22
   0   4  -1    1.67    0.23
  -1  -4   1   36.57    4.57
  -1  -4   1   34.99    4.57
  -1  -4   1   35.76    4.56
   1   4  -1   34.32    4.57
   1   4  -1   39.33    4.58
   1   4  -1   38.15    4.67
   1   4  -1   31.76    4.63
  -2  -4   1    1.45    0.23
  -2  -4   1    1.63    0.22
   2   4  -1    1.31    0.35
   2   4  -1    1.67    0.22
  -3  -4   1   13.50    1.68
  -3  -4   1   11.77    1.66
   3   4  -1   12.99    1.67
   3   4  -1   13.85    1.66
  -4  -4   1    5.60    0.73
   4   4  -1    5.13    0.70
   4   4  -1    5.68    0.69
   4   4  -1    5.34    0.70
   4   4  -1    4.86    0.83
   4   4  -1    4.37    0.78
  -5  -4   1    1.89    0.32
   5   4  -1    1.68    0.23
   5   4  -1    1.44    0.23
   5   4  -1    1.90    0.56
   5   4  -1    1.65    0.24
  -6  -4   1    0.03    0.12
   6   4  -1    0.04    0.06
   6   4  -1    0.02    0.07
  -7  -4   1    2.03    0.29
  -7  -4   1    1.59    0.29
  -7  -4   1    1.39    0.27
   7   4  -1    1.56    0.23
   7   4  -1    1.54    0.23
  -8  -4   1    0.20    0.15
  -8  -4   1    0.10    0.16
  -8  -4   1    0.05    0.11
  -8  -4   1    0.17    0.12
   8   4  -1    0.20    0.08
   8   4  -1    0.26    0.07
  -9  -4   1    0.30    0.17
  -9  -4   1    0.06    0.13
  -9  -4   1    0.27    0.11
  -9  -4   1    0.08    0.15
   9   4  -1    0.20    0.07
 -10  -4   1    0.35    0.15
 -10  -4   1   -0.06    0.12
 -10  -4   1    0.16    0.15
 -10  -4   1    0.10    0.11
  10   4  -1    0.16    0.06
 -11  -4   1   -0.09    0.13
 -11  -4   1    0.11    0.14
 -11  -4   1    0.23    0.15
 -11  -4   1    0.21    0.12
  11   4  -1    0.28    0.07
 -12  -4   1    0.06    0.14
 -12  -4   1    0.37    0.16
 -13  -4   1    1.03    0.21
 -13  -4   1    0.77    0.20
 -14  -4   1   -0.05    0.14
 -14   3  -1    0.04    0.07
 -13   3  -1   -0.01    0.09
 -12   3  -1    0.20    0.18
 -12   3  -1    0.03    0.11
  11  -3   1    0.09    0.09
 -11   3  -1   -0.03    0.10
 -11   3  -1    0.12    0.24
  10  -3   1   -0.14    0.12
  10  -3   1   -0.08    0.08
 -10   3  -1   -0.50    0.22
 -10   3  -1   -0.02    0.11
 -10   3  -1    0.16    0.21
  -9   3  -1    0.32    0.11
  -9   3  -1    0.01    0.22
  -9   3  -1   -0.01    0.11
   8  -3   1    1.24    0.19
  -8   3  -1    0.81    0.17
  -8   3  -1    0.86    0.18
   7  -3   1    0.17    0.06
   7  -3   1    0.08    0.08
  -7   3  -1    0.08    0.07
  -7   3  -1   -0.37    1.07
   6  -3   1    7.17    0.89
   6  -3   1    7.02    0.90
  -6   3  -1    6.33    0.90
  -6   3  -1    6.71    1.46
   5  -3   1    6.72    0.80
   5  -3   1    5.99    0.79
  -5   3  -1    6.01    1.10
  -5   3  -1    5.77    0.80
   4  -3   1   19.56    2.44
   4  -3   1   19.40    2.44
  -4   3  -1   19.61    2.44
  -4   3  -1   18.31    2.47
  -4   3  -1   17.83    2.53
   3  -3   1   10.96    1.31
   3  -3   1    9.85    1.30
  -3   3  -1    9.16    1.44
  -3   3  -1    8.43    1.39
  -3   3  -1   10.22    1.30
  -3   3  -1   11.05    1.32
   2  -3   1   62.08    7.27
   2  -3   1   52.46    7.27
  -2   3  -1   57.72    7.27
  -2   3  -1   51.94    7.26
  -2   3  -1   62.97    7.36
   1  -3   1  234.11   30.61
   1  -3   1  232.19   30.61
  -1   3  -1  240.04   30.61
  -1   3  -1  250.54   30.60
  -1   3  -1  263.47   30.61
  -1   3  -1  251.03   30.69
  -1   3  -1  212.21   30.67
   0  -3   1    4.92    0.66
   0  -3   1    5.06    0.65
   0  -3   1    5.27    0.65
   0   3  -1    4.96    0.66
   0   3  -1    5.10    0.73
   0   3  -1    5.37    0.75
   0   3  -1    4.99    0.65
  -1  -3   1    0.56    0.11
  -1  -3   1    0.55    0.09
  -1  -3   1    0.64    0.10
   1   3  -1    0.49    0.18
   1   3  -1    0.70    0.11
   1   3  -1    0.66    0.10
   1   3  -1    0.67    0.21
  -2  -3   1   10.23    1.26
  -2  -3   1    9.42    1.24
   2   3  -1   10.92    1.25
   2   3  -1    8.82    1.24
   2   3  -1    9.45    1.32
  -3  -3   1    0.31    0.10
   3   3  -1    0.23    0.16
   3   3  -1    0.35    0.07
   3   3  -1    0.39    0.07
   3   3  -1    0.32    0.06
   4   3  -1   10.35    1.34
   4   3  -1   11.49    1.44
   4   3  -1   10.30    1.34
   4   3  -1   10.35    1.34
   4   3  -1   10.42    1.39
  -5  -3   1    1.67    0.28
   5   3  -1    1.51    0.32
   5   3  -1    1.82    0.24
   5   3  -1    1.72    0.23
   5   3  -1    1.07    0.33
   5   3  -1    1.57    0.23
  -6  -3   1    1.01    0.21
   6   3  -1    1.00    0.15
   6   3  -1    0.82    0.16
   6   3  -1    1.07    0.16
  -7  -3   1    0.07    0.13
  -7  -3   1    0.15    0.12
   7   3  -1    0.26    0.07
   7   3  -1    0.06    0.06
  -8  -3   1    0.44    0.14
  -8  -3   1    0.30    0.15
  -8  -3   1    0.28    0.13
  -8  -3   1    0.29    0.12
   8   3  -1    0.34    0.08
   8   3  -1    0.22    0.08
  -9  -3   1    0.12    0.14
  -9  -3   1    0.18    0.11
  -9  -3   1    0.29    0.12
  -9  -3   1    0.25    0.14
  -9  -3   1   -0.01    0.21
  -9  -3   1   -0.02    0.12
   9   3  -1    0.19    0.07
 -10  -3   1   -0.09    0.13
 -10  -3   1    0.24    0.13
 -10  -3   1   -0.03    0.12
 -10  -3   1    0.03    0.10
 -10  -3   1   -0.08    0.12
 -11  -3   1    1.42    0.28
 -11  -3   1    1.20    0.22
 -11  -3   1    1.57    0.27
 -12  -3   1    0.98    0.20
 -12  -3   1    0.57    0.18
 -13  -3   1   -0.11    0.14
 -13  -3   1   -0.17    0.11
 -14  -3   1   -0.07    0.15
 -14   2  -1   -0.03    0.06
 -13   2  -1    0.06    0.09
  12  -2   1    0.01    0.10
 -12   2  -1   -0.07    0.09
 -12   2  -1   -0.24    0.24
  11  -2   1    0.06    0.08
 -11   2  -1   -0.03    0.09
 -11   2  -1    0.13    0.22
 -11   2  -1   -0.04    0.21
  10  -2   1    0.24    0.14
  10  -2   1    0.54    0.12
 -10   2  -1    0.16    0.14
 -10   2  -1    0.52    0.18
 -10   2  -1    0.37    0.14
 -10   2  -1    0.20    0.27
   9  -2   1    1.28    0.19
   9  -2   1    1.04    0.22
  -9   2  -1    1.17    0.21
   8  -2   1    0.19    0.07
   8  -2   1    0.25    0.12
  -8   2  -1    0.06    0.10
  -8   2  -1    0.33    0.24
  -8   2  -1    0.25    0.10
   7  -2   1    0.07    0.11
   7  -2   1    0.09    0.06
  -7   2  -1    0.05    0.09
   6  -2   1    3.24    0.43
  -6   2  -1    2.11    0.89
  -6   2  -1    4.50    0.89
  -6   2  -1    3.25    0.45
   5  -2   1    0.52    0.11
   5  -2   1    0.23    0.12
  -5   2  -1    0.01    0.46
  -5   2  -1    0.16    0.26
  -5   2  -1    0.40    0.11
   4  -2   1    0.11    0.08
   4  -2   1    0.27    0.06
   4  -2   1    0.24    0.06
  -4   2  -1    0.31    0.28
  -4   2  -1    0.09    0.11
  -4   2  -1    0.18    0.06
   3  -2   1   59.08    7.28
   3  -2   1   62.72    7.35
   3  -2   1   55.57    7.27
   3  -2   1   53.28    7.28
  -3   2  -1   52.65    7.35
  -3   2  -1   59.86    7.28
   2  -2   1    0.15    0.06
   2  -2   1    0.07    0.16
   2  -2   1    0.07    0.04
  -2   2  -1   -0.10    0.14
  -2   2  -1    0.24    0.10
  -2   2  -1    0.09    0.04
   1  -2   1    0.99    0.15
   1  -2   1    1.01    0.14
   1  -2   1    1.10    0.23
  -1   2  -1    1.06    0.16
  -1   2  -1    0.72    0.21
  -1   2  -1    1.15    0.15
   0  -2   1    0.37    0.06
   0  -2   1    0.42    0.06
   0  -2   1    0.37    0.06
   0   2  -1    0.38    0.07
   0   2  -1    0.42    0.13
   0   2  -1    0.34    0.06
  -1  -2   1  123.02   16.72
   1   2  -1  135.21   16.75
   1   2  -1  139.18   16.72
   1   2  -1  138.86   16.72
   1   2  -1  120.95   16.72
  -2  -2   1    4.08    0.60
   2   2  -1    4.51    0.63
   2   2  -1    4.31    0.58
   2   2  -1    4.57    0.59
   2   2  -1    5.07    0.58
   3   2  -1   10.23    1.31
   3   2  -1    9.80    1.32
   3   2  -1   10.75    1.28
   3   2  -1    9.29    1.28
  -4  -2   1    0.05    0.07
   4   2  -1    0.09    0.05
   4   2  -1    0.25    0.16
   4   2  -1    0.15    0.05
  -5  -2   1    3.27    0.41
   5   2  -1    2.41    0.37
   5   2  -1    2.57    0.35
   5   2  -1    2.75    0.37
   5   2  -1    3.01    0.36
  -6  -2   1    2.63    0.42
   6   2  -1    3.25    0.38
   6   2  -1    2.61    0.38
   6   2  -1    2.11    0.41
   6   2  -1    2.96    0.37
  -7  -2   1    1.77    0.27
   7   2  -1    1.56    0.22
   7   2  -1    1.51    0.22
   7   2  -1    1.59    0.22
  -8  -2   1    4.89    0.64
  -8  -2   1    3.66    0.62
  -8  -2   1    5.57    0.63
  -8  -2   1    4.01    0.61
   8   2  -1    4.00    0.58
   8   2  -1    4.85    0.59
  -9  -2   1    0.10    0.11
  -9  -2   1    0.27    0.16
  -9  -2   1    0.31    0.23
  -9  -2   1    0.07    0.10
  -9  -2   1    0.13    0.11
  -9  -2   1    0.04    0.10
 -10  -2   1   -0.45    0.18
 -10  -2   1   -0.12    0.11
 -10  -2   1    0.06    0.14
 -10  -2   1   -0.24    0.14
 -10  -2   1    0.06    0.12
 -10  -2   1   -0.09    0.12
  10   2  -1    0.20    0.05
 -11  -2   1   -0.14    0.12
 -11  -2   1    0.00    0.11
 -11  -2   1    0.02    0.12
 -11  -2   1   -0.12    0.09
 -11  -2   1    0.10    0.13
 -11  -2   1    0.24    0.23
 -12  -2   1   -0.17    0.12
 -12  -2   1   -0.08    0.13
 -12  -2   1    0.06    0.14
 -12  -2   1   -0.04    0.12
 -13  -2   1   -0.27    0.12
 -13  -2   1   -0.05    0.14
 -13  -2   1    0.32    0.25
 -14  -2   1   -0.01    0.16
 -14   1  -1    0.16    0.08
 -13   1  -1    0.06    0.11
 -12   1  -1   -0.11    0.11
 -12   1  -1   -0.10    0.23
  11  -1   1    0.09    0.09
 -11   1  -1    0.15    0.23
 -11   1  -1    0.02    0.17
 -11   1  -1    0.02    0.09
 -10   1  -1    0.75    0.20
 -10   1  -1    2.12    0.37
 -10   1  -1    0.82    0.18
   9  -1   1    0.09    0.11
   9  -1   1    0.30    0.10
  -9   1  -1    0.32    0.24
  -9   1  -1    0.08    0.12
  -9   1  -1    0.40    0.13
  -9   1  -1    0.31    0.12
   8  -1   1    0.02    0.09
   8  -1   1    0.15    0.07
  -8   1  -1    0.02    0.10
  -8   1  -1    0.34    0.11
   7  -1   1    0.19    0.12
   7  -1   1    0.02    0.06
  -7   1  -1    0.04    0.09
   6  -1   1    0.35    0.14
   6  -1   1    0.34    0.13
   6  -1   1    0.46    0.10
  -6   1  -1    0.31    0.13
  -6   1  -1    0.77    0.28
  -6   1  -1    0.32    0.43
   5  -1   1    5.20    0.65
   5  -1   1    4.44    0.67
   5  -1   1    5.26    0.66
  -5   1  -1    5.28    0.67
  -5   1  -1    4.10    0.92
   4  -1   1   24.93    2.99
   4  -1   1   23.92    3.05
   4  -1   1   24.90    3.00
   4  -1   1   21.49    2.98
  -4   1  -1   24.40    3.00
  -4   1  -1   19.46    3.11
   3  -1   1   11.33    1.31
   3  -1   1    9.76    1.35
   3  -1   1    8.89    1.29
   3  -1   1   10.85    1.29
  -3   1  -1    9.83    1.30
  -3   1  -1   10.00    1.39
   2  -1   1   24.18    3.29
   2  -1   1   24.90    3.29
   2  -1   1   29.50    3.35
  -2   1  -1   22.75    3.35
  -2   1  -1   28.37    3.31
   1  -1   1   32.17    4.37
   1  -1   1   35.35    4.40
  -1   1  -1   35.51    4.37
   0  -1   1    2.59    0.34
   0  -1   1    2.82    0.37
   0  -1   1    2.42    0.34
   0   1  -1    2.92    0.34
   0   1  -1    2.57    0.34
   0   1  -1    2.70    0.37
  -1  -1   1   34.99    4.50
   1   1  -1   35.52    4.52
   1   1  -1   36.45    4.50
   1   1  -1   31.35    4.50
   1   1  -1   35.16    4.50
   1   1  -1   38.56    4.50
  -2  -1   1    1.42    0.19
   2   1  -1    1.28    0.17
   2   1  -1    1.45    0.20
   2   1  -1    1.32    0.20
  -3  -1   1    9.52    1.17
   3   1  -1    8.84    1.15
   3   1  -1    8.86    1.15
  -4  -1   1    2.69    0.38
   4   1  -1    2.68    0.36
   4   1  -1    2.92    0.36
  -5  -1   1    5.53    0.71
   5   1  -1    5.82    0.70
   5   1  -1    4.78    0.68
  -6  -1   1    1.81    0.27
   6   1  -1    1.61    0.23
  -7  -1   1   -0.04    0.10
   7   1  -1    0.04    0.05
   7   1  -1    0.14    0.07
   7   1  -1    0.11    0.06
  -8  -1   1    0.66    0.16
  -8  -1   1    0.51    0.14
  -8  -1   1    0.99    0.19
  -8  -1   1    0.77    0.19
   8   1  -1    0.51    0.11
   8   1  -1    0.87    0.13
  -9  -1   1    0.97    0.20
  -9  -1   1    0.59    0.18
  -9  -1   1    0.53    0.29
  -9  -1   1    0.80    0.21
  -9  -1   1    1.11    0.21
   9   1  -1    1.04    0.16
 -10  -1   1    0.01    0.10
 -10  -1   1   -0.02    0.13
 -10  -1   1    0.11    0.12
 -10  -1   1   -0.01    0.12
 -10  -1   1    0.12    0.20
 -10  -1   1   -0.11    0.10
  10   1  -1   -0.04    0.05
 -11  -1   1    0.10    0.13
 -11  -1   1    0.20    0.18
 -11  -1   1    0.08    0.13
 -11  -1   1    0.17    0.10
 -11  -1   1    0.41    0.16
 -12  -1   1    0.05    0.19
 -12  -1   1    0.03    0.14
 -12  -1   1   -0.07    0.13
 -12  -1   1   -0.10    0.14
 -13  -1   1    0.04    0.14
 -13  -1   1   -0.23    0.15
 -14  -1   1   -0.32    0.18
 -13   0  -1   -0.34    0.21
 -13   0  -1    0.06    0.10
 -12   0  -1   -0.01    0.11
 -12   0  -1   -0.05    0.20
  11   0   1    0.39    0.10
 -11   0  -1    0.13    0.17
 -11   0  -1    0.11    0.12
 -11   0  -1    0.52    0.16
  10   0   1    1.52    0.24
 -10   0  -1    1.72    0.26
 -10   0  -1    0.86    0.38
 -10   0  -1    1.18    0.27
   9   0   1    0.14    0.09
   9   0   1   -0.02    0.09
  -9   0  -1   -0.01    0.11
  -9   0  -1    0.06    0.11
  -9   0  -1    0.10    0.11
  -9   0  -1    0.05    0.11
  -9   0  -1    0.04    0.28
   8   0   1    3.82    0.58
   8   0   1    4.36    0.58
  -8   0  -1    4.53    0.60
  -8   0  -1    4.57    0.61
   7   0   1    0.42    0.09
   7   0   1    0.20    0.11
  -7   0  -1    0.30    0.12
   6   0   1    0.29    0.08
   6   0   1    0.42    0.14
   6   0   1    0.27    0.13
  -6   0  -1    0.66    0.19
  -6   0  -1    0.60    0.15
  -6   0  -1    0.10    0.23
   5   0   1    4.91    0.61
   5   0   1    4.63    0.62
   5   0   1    4.35    0.67
  -5   0  -1    4.28    0.77
  -5   0  -1    4.31    0.61
   4   0   1    6.51    0.77
   4   0   1    5.95    0.83
   4   0   1    5.72    0.76
   4   0   1    6.19    0.77
  -4   0  -1    5.61    0.78
  -4   0  -1    4.76    0.90
   3   0   1   14.10    1.74
   3   0   1   14.07    1.80
   3   0   1   13.93    1.75
  -3   0  -1   13.46    1.76
  -3   0  -1   11.76    1.85
   2   0   1    0.35    0.07
   2   0   1    0.22    0.05
   2   0   1    0.39    0.07
   2   0   1    0.15    0.15
  -2   0  -1    0.18    0.07
  -2   0  -1    0.37    0.08
  -2   0  -1   -0.01    0.21
   1   0   1    0.26    0.05
   1   0   1    0.32    0.12
  -1   0  -1    0.44    0.07
  -1   0  -1    0.20    0.13
   0   0   1   39.99    5.22
   0   0   1   42.22    5.26
   0   0  -1   43.48    5.23
   0   0  -1   38.78    5.23
  -1   0   1    6.52    0.88
   1   0  -1    7.37    0.90
  -2   0   1    3.44    0.45
  -3   0   1    0.98    0.15
  -4   0   1   14.83    1.86
   4   0  -1   13.66    1.85
   4   0  -1   14.83    1.84
  -5   0   1   11.39    1.32
   5   0  -1    9.12    1.30
  -6   0   1    1.11    0.27
   6   0  -1    1.37    0.19
   6   0  -1    1.13    0.19
  -7   0   1    3.17    0.49
   7   0  -1    3.49    0.45
   7   0  -1    3.64    0.47
  -8   0   1    5.86    0.75
  -8   0   1    5.89    0.75
   8   0  -1    5.05    0.73
  -9   0   1    0.18    0.14
  -9   0   1    0.33    0.12
  -9   0   1   -0.39    0.19
  -9   0   1    0.25    0.12
  -9   0   1    0.20    0.13
  -9   0   1    0.01    0.10
   9   0  -1    0.24    0.08
 -10   0   1    0.62    0.17
 -10   0   1    0.00    0.28
 -10   0   1    0.84    0.17
 -10   0   1    0.92    0.19
 -10   0   1    0.61    0.18
  10   0  -1    0.68    0.14
 -11   0   1   -0.07    0.13
 -11   0   1   -0.02    0.20
 -11   0   1   -0.05    0.11
 -11   0   1    0.26    0.14
 -11   0   1   -0.09    0.12
 -12   0   1   -0.13    0.12
 -12   0   1    0.05    0.15
 -12   0   1   -0.17    0.15
 -13   0   1    0.07    0.13
 -13   0   1   -0.13    0.20
 -14   0   1    0.04    0.09
 -14  -1  -1   -0.02    0.15
 -13  -1  -1    0.07    0.23
 -12  -1  -1    0.22    0.18
 -12  -1  -1    0.08    0.12
  11   1   1    0.34    0.08
 -11  -1  -1    0.00    0.15
 -11  -1  -1    0.19    0.12
 -11  -1  -1    0.22    0.16
 -11  -1  -1    0.02    0.10
  10   1   1    0.14    0.10
 -10  -1  -1    0.15    0.14
 -10  -1  -1   -0.03    0.10
 -10  -1  -1    0.06    0.14
 -10  -1  -1    0.32    0.14
   9   1   1    0.22    0.09
   9   1   1   -0.02    0.09
  -9  -1  -1   -0.04    0.12
  -9  -1  -1    0.11    0.11
  -9  -1  -1    0.04    0.10
  -9  -1  -1    0.00    0.10
  -8  -1  -1    6.31    0.87
  -8  -1  -1    6.46    0.86
   7   1   1    1.51    0.21
   7   1   1    1.00    0.21
  -7  -1  -1    1.41    0.24
   6   1   1    3.57    0.56
   6   1   1    3.66    0.57
   6   1   1    4.64    0.55
  -6  -1  -1    4.68    0.58
   5   1   1    2.78    0.44
   5   1   1    2.93    0.56
   5   1   1    3.71    0.42
   5   1   1    2.94    0.44
  -5  -1  -1    3.25    0.46
   4   1   1    1.31    0.18
   4   1   1    1.18    0.16
   4   1   1    0.92    0.29
   4   1   1    1.17    0.17
  -4  -1  -1    1.33    0.20
  -4  -1  -1    0.98    0.32
   3   1   1   22.59    2.95
   3   1   1   26.55    3.05
   3   1   1   25.16    2.96
   3   1   1   21.40    2.95
  -3  -1  -1   23.37    2.97
  -3  -1  -1   20.86    3.03
   2   1   1   73.70    8.72
   2   1   1   65.82    8.64
  -2  -1  -1   65.43    8.70
  -2  -1  -1   67.28    8.64
   1   1   1   21.71    2.84
   1   1   1   22.02    2.84
   1   1   1   21.51    2.84
   1   1   1   23.75    2.90
  -1  -1  -1   24.34    2.85
  -1  -1  -1   20.48    2.89
   0   1   1    2.47    0.32
   0   1   1    2.40    0.31
   0   1   1    2.22    0.35
   0  -1  -1    2.20    0.35
   0  -1  -1    2.45    0.32
   0  -1  -1    2.60    0.32
  -1   1   1   14.63    1.90
  -1   1   1   15.24    1.95
   1  -1  -1   16.75    1.90
   1  -1  -1   13.24    1.90
  -2   1   1    8.60    1.27
  -2   1   1    8.77    1.24
   2  -1  -1    9.83    1.24
   2  -1  -1    9.79    1.24
   2  -1  -1   11.10    1.24
  -3   1   1   81.80    9.50
  -3   1   1   69.37    9.50
  -3   1   1   72.94    9.51
   3  -1  -1   73.93    9.48
  -4   1   1    0.05    0.06
  -4   1   1    0.07    0.11
  -4   1   1   -0.01    0.14
   4  -1  -1    0.04    0.04
   4  -1  -1    0.04    0.03
  -5   1   1    3.04    0.39
   5  -1  -1    2.62    0.38
   5  -1  -1    2.82    0.36
  -6   1   1    0.11    0.11
   6  -1  -1   -0.14    0.09
   6  -1  -1   -0.02    0.08
   6  -1  -1    0.20    0.07
   6  -1  -1    0.06    0.04
  -7   1   1   -0.07    0.08
   7  -1  -1   -0.23    0.08
   7  -1  -1    0.31    0.09
   7  -1  -1    0.10    0.05
  -8   1   1    1.63    0.29
   8  -1  -1    1.98    0.26
   8  -1  -1    1.95    0.28
  -9   1   1    0.24    0.13
  -9   1   1    0.40    0.13
  -9   1   1    0.74    0.15
  -9   1   1    0.50    0.19
  -9   1   1    0.28    0.24
   9  -1  -1    0.41    0.09
   9  -1  -1    0.61    0.11
 -10   1   1    0.02    0.13
 -10   1   1    0.01    0.11
 -10   1   1   -0.12    0.31
 -10   1   1   -0.08    0.11
 -10   1   1   -0.01    0.08
 -10   1   1    0.11    0.11
  10  -1  -1   -0.01    0.07
 -11   1   1    0.20    0.24
 -11   1   1   -0.16    0.13
 -11   1   1    0.15    0.13
 -11   1   1    0.00    0.12
 -12   1   1   -0.32    0.15
 -12   1   1    0.07    0.16
 -12   1   1   -0.04    0.12
 -13   1   1   -0.05    0.12
 -14   1   1    0.03    0.08
 -14  -2  -1   -0.21    0.16
 -13  -2  -1    0.09    0.19
 -12  -2  -1    0.31    0.14
 -12  -2  -1   -0.05    0.16
 -12  -2  -1    0.20    0.16
  11   2   1    0.27    0.07
 -11  -2  -1    0.18    0.12
 -11  -2  -1   -0.13    0.14
 -11  -2  -1    0.12    0.13
  10   2   1    0.16    0.08
 -10  -2  -1    0.17    0.12
 -10  -2  -1    0.32    0.14
 -10  -2  -1   -0.04    0.12
 -10  -2  -1    0.15    0.15
   9   2   1    0.13    0.09
   9   2   1   -0.03    0.08
  -9  -2  -1    0.04    0.12
  -9  -2  -1    0.20    0.10
  -9  -2  -1    0.01    0.12
  -9  -2  -1    0.01    0.11
   8   2   1    0.72    0.16
   8   2   1    0.94    0.18
  -8  -2  -1    1.16    0.21
  -8  -2  -1    0.84    0.17
  -8  -2  -1    1.07    0.21
  -8  -2  -1    1.10    0.21
   7   2   1    2.61    0.35
  -7  -2  -1    2.76    0.38
  -7  -2  -1    2.16    0.37
   6   2   1    7.54    0.99
   5   2   1    7.17    1.16
   5   2   1    7.24    0.97
   5   2   1    6.65    0.98
  -5  -2  -1   10.57    1.29
  -5  -2  -1    8.45    1.00
   4   2   1    0.19    0.06
   4   2   1    0.31    0.28
   4   2   1    0.26    0.08
   4   2   1    0.22    0.06
  -4  -2  -1    0.35    0.24
  -4  -2  -1    0.25    0.11
   3   2   1   21.58    2.98
   3   2   1   22.07    2.98
   3   2   1   24.07    3.09
   3   2   1   25.32    2.97
  -3  -2  -1   25.51    3.00
  -3  -2  -1   21.19    3.05
   2   2   1    7.99    1.14
   2   2   1    8.96    1.14
   2   2   1    9.94    1.14
  -2  -2  -1    8.01    1.15
  -2  -2  -1    9.69    1.14
   1   2   1   32.14    3.80
   1   2   1   31.10    3.80
   1   2   1   31.33    3.86
  -1  -2  -1   26.83    3.80
  -1  -2  -1   27.01    3.80
  -1  -2  -1   30.93    3.80
   0   2   1   26.55    3.27
   0   2   1   24.39    3.32
   0   2   1   23.68    3.27
   0  -2  -1   23.31    3.32
   0  -2  -1   28.71    3.28
   0  -2  -1   26.62    3.27
  -1   2   1    5.92    0.79
  -1   2   1    5.67    0.84
  -1   2   1    6.59    0.80
   1  -2  -1    5.41    0.84
   1  -2  -1    6.68    0.79
  -2   2   1   51.11    6.56
  -2   2   1   52.30    6.61
  -2   2   1   54.68    6.56
   2  -2  -1   54.26    6.57
   2  -2  -1   50.60    6.56
   2  -2  -1   45.91    6.60
  -3   2   1   77.69   10.36
  -3   2   1   74.07   10.32
   3  -2  -1   82.62   10.32
   3  -2  -1   89.32   10.31
  -4   2   1    0.30    0.17
  -4   2   1    0.34    0.08
  -4   2   1    0.46    0.16
   4  -2  -1    0.31    0.07
   4  -2  -1    0.32    0.07
   4  -2  -1    0.29    0.06
  -5   2   1    2.97    0.54
  -5   2   1    2.75    0.37
  -5   2   1    3.15    0.47
   5  -2  -1    2.32    0.36
   5  -2  -1    2.85    0.36
   5  -2  -1    2.90    0.36
  -6   2   1    3.79    0.54
   6  -2  -1    4.21    0.52
   6  -2  -1    3.47    0.53
   6  -2  -1    4.36    0.53
  -7   2   1    1.08    0.22
   7  -2  -1    1.46    0.20
   7  -2  -1    1.69    0.24
  -8   2   1    0.15    0.08
  -8   2   1    0.11    0.20
  -8   2   1    0.18    0.11
   8  -2  -1    0.03    0.09
   8  -2  -1    0.11    0.05
  -9   2   1   -0.08    0.23
  -9   2   1    0.37    0.11
  -9   2   1    0.39    0.14
   9  -2  -1    0.51    0.11
 -10   2   1   -0.04    0.11
 -10   2   1    0.01    0.11
 -10   2   1    0.05    0.13
 -10   2   1   -0.17    0.26
  10  -2  -1   -0.06    0.06
 -11   2   1   -0.13    0.11
 -11   2   1    0.20    0.26
 -11   2   1    0.34    0.14
  11  -2  -1    0.13    0.09
 -12   2   1    0.24    0.21
 -12   2   1   -0.05    0.19
 -12   2   1   -0.05    0.11
 -13   2   1   -0.04    0.11
 -13   2   1   -0.25    0.13
 -14   2   1    0.03    0.08
 -13  -3  -1    0.34    0.20
 -12  -3  -1    0.10    0.16
 -12  -3  -1    0.24    0.16
 -11  -3  -1   -0.02    0.12
 -11  -3  -1   -0.24    0.15
 -11  -3  -1    0.03    0.19
  10   3   1    0.14    0.08
 -10  -3  -1   -0.03    0.14
 -10  -3  -1    0.21    0.15
 -10  -3  -1    0.41    0.16
 -10  -3  -1    0.47    0.13
   9   3   1    0.36    0.11
   9   3   1    0.43    0.11
  -9  -3  -1    0.26    0.14
  -9  -3  -1    0.91    0.19
   8   3   1    0.20    0.08
   8   3   1   -0.01    0.08
  -8  -3  -1   -0.14    0.10
  -8  -3  -1    0.05    0.10
  -8  -3  -1    0.10    0.12
   7   3   1    0.23    0.08
   7   3   1    0.03    0.09
  -7  -3  -1    0.15    0.12
  -7  -3  -1    0.20    0.11
  -7  -3  -1    0.21    0.11
   6   3   1    2.95    0.44
   6   3   1    3.00    0.66
   6   3   1    3.68    0.45
   5   3   1    0.63    0.50
   5   3   1    1.54    0.24
   5   3   1    1.62    0.25
   5   3   1    1.43    0.24
  -5  -3  -1    2.21    0.30
  -5  -3  -1    1.76    0.64
   4   3   1    4.78    0.61
   4   3   1    4.34    0.61
   4   3   1    4.90    0.62
  -4  -3  -1    4.72    0.76
   3   3   1   28.09    3.59
   3   3   1   29.09    3.48
   3   3   1   26.78    3.47
  -3  -3  -1   26.05    3.47
  -3  -3  -1   26.32    3.57
   2   3   1  277.18   32.82
   2   3   1  258.85   32.90
  -2  -3  -1  267.94   32.83
  -2  -3  -1  233.96   32.90
  -2  -3  -1  250.66   32.82
   1   3   1    1.11    0.15
   1   3   1    1.33    0.30
   1   3   1    0.97    0.16
  -1  -3  -1    0.70    0.16
  -1  -3  -1    1.22    0.28
  -1  -3  -1    0.99    0.15
  -1  -3  -1    1.18    0.17
   0   3   1    9.21    1.13
   0   3   1    8.05    1.12
   0   3   1    9.14    1.21
   0  -3  -1    9.05    1.12
   0  -3  -1    9.00    1.13
   0  -3  -1    8.01    1.20
  -1   3   1   31.83    3.82
  -1   3   1   28.19    3.81
  -1   3   1   28.89    3.89
   1  -3  -1   32.19    3.82
   1  -3  -1   31.67    3.83
   1  -3  -1   25.70    3.88
  -2   3   1    2.30    0.43
  -2   3   1    2.61    0.32
   2  -3  -1    2.07    0.40
   2  -3  -1    2.17    0.32
   2  -3  -1    2.55    0.33
  -3   3   1   34.25    4.49
  -3   3   1   33.82    4.56
   3  -3  -1   36.55    4.49
   3  -3  -1   35.80    4.49
  -4   3   1    2.50    0.44
  -4   3   1    2.26    0.33
  -4   3   1    2.49    0.46
   4  -3  -1    2.15    0.33
   4  -3  -1    2.74    0.33
   4  -3  -1    2.92    0.34
  -5   3   1   36.00    4.35
  -5   3   1   31.52    4.34
   5  -3  -1   35.80    4.26
   5  -3  -1   30.48    4.26
  -6   3   1    0.09    0.46
  -6   3   1    0.52    0.38
  -6   3   1    0.52    0.12
   6  -3  -1    0.62    0.11
   6  -3  -1    0.60    0.11
   6  -3  -1    0.40    0.11
  -7   3   1    0.13    0.08
   7  -3  -1    0.18    0.08
   7  -3  -1    0.11    0.06
  -8   3   1    0.08    0.10
  -8   3   1    0.07    0.08
   8  -3  -1    0.10    0.06
  -9   3   1    0.00    0.21
  -9   3   1    0.26    0.17
 -10   3   1   -0.16    0.25
 -11   3   1    0.15    0.28
  11  -3  -1    0.67    0.13
 -12   3   1   -0.02    0.22
 -12   3   1   -0.06    0.11
  12  -3  -1    0.26    0.10
 -13   3   1    0.00    0.10
 -13   3   1    0.10    0.15
 -14   3   1   -0.06    0.08
 -15   3   1    0.04    0.06
 -14  -4  -1    0.18    0.19
 -13  -4  -1    0.01    0.16
 -12  -4  -1   -0.02    0.14
 -12  -4  -1   -0.10    0.13
  11   4   1    0.37    0.08
 -11  -4  -1    0.46    0.18
  10   4   1    0.35    0.10
 -10  -4  -1    0.01    0.13
 -10  -4  -1    0.23    0.16
 -10  -4  -1    0.23    0.17
   9   4   1    0.54    0.14
   9   4   1    0.51    0.13
  -9  -4  -1    0.69    0.19
  -9  -4  -1    0.87    0.21
  -9  -4  -1    0.60    0.16
  -9  -4  -1    0.96    0.21
   8   4   1    0.66    0.13
   8   4   1    0.58    0.13
  -8  -4  -1    0.82    0.18
  -8  -4  -1    0.72    0.19
  -8  -4  -1    0.65    0.19
   7   4   1    0.69    0.14
   7   4   1    0.70    0.14
  -7  -4  -1    0.76    0.20
  -7  -4  -1    0.95    0.23
  -7  -4  -1    0.85    0.18
   6   4   1    3.73    0.52
   6   4   1    3.52    0.52
  -6  -4  -1    4.99    0.59
   5   4   1   -0.03    0.10
   5   4   1    0.10    0.09
   5   4   1    0.17    0.12
   5   4   1   -0.56    0.60
  -5  -4  -1   -0.12    0.13
  -5  -4  -1    0.18    0.44
   4   4   1    0.19    0.43
   4   4   1    0.12    0.09
   4   4   1    0.16    0.11
  -4  -4  -1   -0.07    0.15
  -4  -4  -1   -0.24    0.32
   3   4   1    5.01    0.67
   3   4   1    3.98    0.81
   3   4   1    5.31    0.66
  -3  -4  -1    5.13    0.68
  -3  -4  -1    3.67    0.79
  -3  -4  -1    5.36    0.66
   2   4   1    0.16    0.05
   2   4   1    0.14    0.07
   2   4   1   -0.23    0.20
  -2  -4  -1    0.13    0.06
  -2  -4  -1   -0.05    0.24
  -2  -4  -1    0.08    0.04
  -2  -4  -1    0.14    0.09
   1   4   1    3.62    0.41
   1   4   1    3.67    0.54
   1   4   1    2.70    0.40
  -1  -4  -1    3.18    0.41
  -1  -4  -1    3.11    0.41
  -1  -4  -1    2.70    0.55
  -1  -4  -1    2.98    0.40
   0   4   1   17.82    2.18
   0   4   1   15.13    2.07
   0   4   1   15.04    2.08
   0  -4  -1   17.33    2.08
   0  -4  -1   16.76    2.09
  -1   4   1  230.16   28.31
  -1   4   1  210.95   28.32
  -1   4   1  219.68   28.40
   1  -4  -1  226.89   28.31
   1  -4  -1  208.39   28.39
   1  -4  -1  237.88   28.32
  -2   4   1    2.21    0.31
  -2   4   1    2.36    0.30
  -2   4   1    2.28    0.46
   2  -4  -1    2.30    0.30
   2  -4  -1    1.91    0.44
   2  -4  -1    2.13    0.31
  -3   4   1    7.78    0.97
  -3   4   1    9.06    1.10
  -3   4   1    6.55    1.04
   3  -4  -1    7.26    0.97
   3  -4  -1    7.33    0.96
  -4   4   1   15.05    1.98
  -4   4   1   15.53    2.09
  -4   4   1   13.74    2.06
   4  -4  -1   16.41    1.97
   4  -4  -1   15.42    1.97
  -5   4   1    1.10    0.37
  -5   4   1    0.83    0.15
   5  -4  -1    0.87    0.15
   5  -4  -1    0.73    0.14
  -6   4   1   -0.05    0.08
  -6   4   1    0.20    0.50
   6  -4  -1   -0.02    0.08
   6  -4  -1    0.00    0.06
  -7   4   1    0.05    0.08
  -7   4   1   -0.49    0.82
  -7   4   1    0.03    0.10
   7  -4  -1    0.08    0.06
   7  -4  -1    0.09    0.07
  -8   4   1    2.02    0.30
   8  -4  -1    1.94    0.28
  -9   4   1    0.09    0.17
  -9   4   1    0.00    0.24
  -9   4   1    0.05    0.11
   9  -4  -1    0.04    0.06
   9  -4  -1   -0.09    0.09
 -10   4   1   -0.02    0.11
 -10   4   1   -0.21    0.23
  10  -4  -1    0.15    0.13
 -11   4   1   -0.08    0.25
 -11   4   1   -0.12    0.10
  11  -4  -1   -0.01    0.07
 -12   4   1   -0.09    0.20
 -12   4   1   -0.03    0.12
  12  -4  -1    0.26    0.08
 -13   4   1   -0.10    0.10
 -13   4   1   -0.18    0.14
 -14   4   1    0.02    0.08
 -14  -5  -1    0.05    0.14
 -13  -5  -1    0.16    0.17
 -12  -5  -1   -0.03    0.14
 -12  -5  -1    0.06    0.15
 -11  -5  -1    0.41    0.18
 -11  -5  -1    0.28    0.17
 -11  -5  -1    0.00    0.15
  10   5   1    0.21    0.07
 -10  -5  -1   -0.04    0.14
 -10  -5  -1    0.04    0.13
 -10  -5  -1   -0.10    0.11
 -10  -5  -1    0.01    0.15
   9   5   1    0.06    0.08
   9   5   1   -0.13    0.10
  -9  -5  -1   -0.11    0.13
  -9  -5  -1   -0.07    0.15
  -9  -5  -1   -0.07    0.13
  -9  -5  -1    0.01    0.16
   8   5   1    3.37    0.55
   8   5   1    3.54    0.56
  -8  -5  -1    5.24    0.63
  -8  -5  -1    4.42    0.60
  -8  -5  -1    4.90    0.60
  -8  -5  -1    4.35    0.57
   7   5   1    1.85    0.30
   7   5   1    1.94    0.30
  -7  -5  -1    2.37    0.35
  -7  -5  -1    1.99    0.31
  -7  -5  -1    1.94    0.33
  -7  -5  -1    2.76    0.38
   6   5   1    0.09    0.09
   6   5   1    0.03    0.08
   6   5   1   -0.89    0.85
  -6  -5  -1    0.17    0.13
  -6  -5  -1    0.11    0.12
  -6  -5  -1    0.06    0.15
   5   5   1    2.55    0.95
   5   5   1    3.61    0.49
   5   5   1    3.87    0.50
  -5  -5  -1    3.31    0.76
   4   5   1    4.20    0.59
   4   5   1    5.86    0.99
   4   5   1    4.51    0.61
  -4  -5  -1    4.67    0.63
  -4  -5  -1    4.35    0.85
   3   5   1   16.26    2.02
   3   5   1   15.81    2.03
   3   5   1   14.26    2.17
  -3  -5  -1   14.81    2.18
  -3  -5  -1   16.01    2.02
  -3  -5  -1   15.98    2.05
   2   5   1    6.67    1.10
   2   5   1    7.07    0.95
  -2  -5  -1    7.73    0.96
  -2  -5  -1    7.64    0.97
   1   5   1    0.54    0.09
   1   5   1    0.35    0.10
   1   5   1    0.32    0.28
  -1  -5  -1    0.56    0.09
  -1  -5  -1    0.32    0.10
  -1  -5  -1    0.44    0.11
  -1  -5  -1    0.77    0.31
   0   5   1   39.64    5.11
   0   5   1   43.99    5.24
   0   5   1   39.32    5.10
   0  -5  -1   39.15    5.11
   0  -5  -1   38.79    5.22
   0  -5  -1   40.29    5.10
  -1   5   1    0.21    0.08
  -1   5   1    0.41    0.28
  -1   5   1    0.25    0.06
   1  -5  -1    0.26    0.06
   1  -5  -1    0.26    0.07
   1  -5  -1    0.16    0.09
   1  -5  -1    0.08    0.26
  -2   5   1    3.69    0.61
  -2   5   1    3.21    0.42
  -2   5   1    3.59    0.44
   2  -5  -1    3.78    0.60
   2  -5  -1    3.35    0.43
   2  -5  -1    2.83    0.44
   2  -5  -1    3.07    0.41
  -3   5   1   36.51    4.84
  -3   5   1   37.02    4.71
   3  -5  -1   35.57    4.70
   3  -5  -1   38.32    4.71
  -4   5   1    0.03    0.31
  -4   5   1   -0.56    0.37
  -4   5   1    0.28    0.12
   4  -5  -1    0.02    0.12
   4  -5  -1    0.22    0.10
  -5   5   1    0.72    0.47
  -5   5   1    1.47    0.53
   5  -5  -1    1.41    0.21
   5  -5  -1    1.19    0.19
  -6   5   1    0.10    0.17
  -6   5   1    0.56    0.97
   6  -5  -1    0.19    0.09
   6  -5  -1    0.15    0.07
  -7   5   1    2.00    0.37
   7  -5  -1    2.21    0.30
   7  -5  -1    2.21    0.31
  -8   5   1    0.50    0.07
  -8   5   1    0.16    0.13
  -8   5   1    0.56    0.20
   8  -5  -1    0.33    0.13
   8  -5  -1    0.45    0.11
  -9   5   1    0.78    0.25
  -9   5   1    0.77    0.19
   9  -5  -1    0.95    0.15
 -10   5   1   -0.07    0.28
 -10   5   1    0.10    0.13
  10  -5  -1    0.10    0.13
 -11   5   1    0.27    0.27
 -11   5   1    0.01    0.12
  11  -5  -1    0.20    0.08
 -12   5   1   -0.06    0.12
 -12   5   1    0.11    0.21
  12  -5  -1    0.05    0.09
 -13   5   1   -0.08    0.10
 -13   5   1    0.00    0.14
 -14   5   1    0.19    0.08
 -13  -6  -1   -0.01    0.15
 -13  -6  -1   -0.02    0.17
 -12  -6  -1    0.31    0.18
 -12  -6  -1    0.07    0.16
  11   6   1    0.18    0.08
 -11  -6  -1    0.09    0.17
 -11  -6  -1    0.29    0.16
 -11  -6  -1    0.07    0.16
  10   6   1    1.10    0.16
 -10  -6  -1    0.70    0.22
 -10  -6  -1    0.85    0.18
 -10  -6  -1    0.79    0.24
 -10  -6  -1    1.03    0.25
   9   6   1    0.08    0.07
   9   6   1   -0.09    0.12
  -9  -6  -1    0.00    0.15
  -9  -6  -1   -0.19    0.13
  -9  -6  -1   -0.12    0.10
  -9  -6  -1    0.16    0.17
   8   6   1    0.27    0.09
   8   6   1    0.23    0.11
  -8  -6  -1    0.22    0.12
  -8  -6  -1    0.40    0.20
  -8  -6  -1    0.36    0.16
  -8  -6  -1    0.11    0.14
   7   6   1    1.55    0.25
   7   6   1    1.30    0.25
  -7  -6  -1    1.66    0.29
  -7  -6  -1    1.72    0.27
  -7  -6  -1    1.66    0.29
  -7  -6  -1    2.52    0.35
   6   6   1    9.47    1.28
   6   6   1   10.06    1.30
  -6  -6  -1   11.83    1.35
  -6  -6  -1   10.53    1.37
  -6  -6  -1    8.91    1.30
   5   6   1    1.30    0.91
   5   6   1    1.79    0.27
   5   6   1    1.67    0.26
  -5  -6  -1    1.87    0.32
  -5  -6  -1    1.30    0.72
   4   6   1   19.04    2.37
   4   6   1   17.38    2.39
   4   6   1   17.99    2.63
  -4  -6  -1   18.05    2.58
  -4  -6  -1   21.17    2.42
  -4  -6  -1   17.53    2.37
   3   6   1    3.35    0.42
   3   6   1    3.85    0.79
   3   6   1    2.82    0.43
  -3  -6  -1    2.81    0.42
  -3  -6  -1    3.13    0.46
  -3  -6  -1    3.33    0.73
   2   6   1   10.12    1.46
   2   6   1   10.64    1.26
   2   6   1    9.46    1.24
  -2  -6  -1    9.48    1.23
  -2  -6  -1    8.80    1.26
  -2  -6  -1    9.88    1.25
  -2  -6  -1    9.29    1.48
   1   6   1   17.37    2.34
   1   6   1   18.45    2.35
   1   6   1   18.82    2.52
  -1  -6  -1   18.41    2.35
  -1  -6  -1   18.82    2.34
  -1  -6  -1   18.87    2.53
  -1  -6  -1   18.04    2.35
   0   6   1    1.08    0.15
   0   6   1    0.78    0.41
   0   6   1    0.95    0.17
   0  -6  -1    0.91    0.15
   0  -6  -1    0.94    0.17
   0  -6  -1    0.85    0.15
   0  -6  -1    1.22    0.41
  -1   6   1    1.39    0.48
  -1   6   1    1.19    0.22
  -1   6   1    1.46    0.20
   1  -6  -1    1.32    0.22
   1  -6  -1    1.37    0.19
   1  -6  -1    1.37    0.20
   1  -6  -1    1.39    0.43
  -2   6   1    7.97    1.04
  -2   6   1    8.52    1.05
  -2   6   1    9.84    1.28
   2  -6  -1    7.39    1.05
   2  -6  -1    7.92    1.04
  -3   6   1   35.77    4.37
  -3   6   1   30.94    4.30
  -3   6   1   33.86    4.18
  -3   6   1   29.99    4.17
   3  -6  -1   33.13    4.18
   3  -6  -1   33.35    4.17
  -4   6   1    4.63    0.63
  -4   6   1    4.71    1.13
  -4   6   1    4.22    0.87
   4  -6  -1    4.41    0.62
   4  -6  -1    4.66    0.61
  -5   6   1   30.14    4.14
  -5   6   1   30.99    4.15
  -5   6   1   28.72    4.31
   5  -6  -1   33.46    4.12
   5  -6  -1   36.26    4.14
  -6   6   1    2.17    0.91
  -6   6   1    1.83    0.40
   6  -6  -1    2.58    0.35
   6  -6  -1    2.82    0.36
  -7   6   1    1.52    0.24
  -7   6   1    1.53    0.33
  -7   6   1    1.41    0.21
   7  -6  -1    1.44    0.23
   7  -6  -1    1.67    0.22
  -8   6   1    0.81    0.18
  -8   6   1    0.93    0.13
   8  -6  -1    0.97    0.16
   8  -6  -1    0.66    0.16
  -9   6   1    0.54    0.21
  -9   6   1    0.70    0.19
   9  -6  -1    1.10    0.16
   9  -6  -1    0.81    0.16
 -10   6   1    0.10    0.27
 -10   6   1    0.00    0.14
  10  -6  -1    0.21    0.12
 -11   6   1   -0.40    0.25
 -11   6   1   -0.06    0.13
  11  -6  -1    0.10    0.07
 -12   6   1   -0.03    0.12
 -12   6   1    0.06    0.20
 -13   6   1    0.14    0.17
 -13   6   1    0.03    0.10
 -14   6   1   -0.02    0.07
 -14   6   1   -0.13    0.11
 -13  -7  -1    0.03    0.14
 -13  -7  -1    0.07    0.14
 -12  -7  -1    0.00    0.15
 -12  -7  -1    0.34    0.17
 -11  -7  -1   -0.03    0.18
 -11  -7  -1    0.20    0.16
  10   7   1    2.14    0.34
 -10  -7  -1    3.44    0.46
 -10  -7  -1    2.37    0.36
 -10  -7  -1    2.94    0.45
   9   7   1    0.20    0.14
  -9  -7  -1    0.13    0.16
  -9  -7  -1    0.34    0.22
  -9  -7  -1    0.46    0.18
  -9  -7  -1    0.32    0.13
   8   7   1    0.16    0.10
   8   7   1    0.15    0.09
  -8  -7  -1    0.00    0.14
  -8  -7  -1    0.05    0.16
  -8  -7  -1    0.27    0.16
   7   7   1    0.48    0.11
   7   7   1    0.40    0.12
  -7  -7  -1    0.39    0.16
  -7  -7  -1    0.61    0.10
  -7  -7  -1    0.29    0.15
  -7  -7  -1    0.53    0.22
  -7  -7  -1    0.55    0.15
   6   7   1    0.28    0.11
   6   7   1    0.40    0.10
  -6  -7  -1    0.30    0.14
  -6  -7  -1    0.36    0.22
  -6  -7  -1    0.33    0.08
  -6  -7  -1    0.34    0.18
  -6  -7  -1    0.26    0.14
   5   7   1    0.70    0.15
   5   7   1    0.71    0.17
  -5  -7  -1    0.81    0.19
  -5  -7  -1    0.87    0.21
  -5  -7  -1    1.04    0.21
   4   7   1    0.15    0.74
   4   7   1    0.36    0.12
   4   7   1    0.40    0.10
  -4  -7  -1    0.18    0.09
  -4  -7  -1    0.39    0.16
  -4  -7  -1   -0.08    0.67
   3   7   1    7.52    1.04
   3   7   1    7.62    1.42
   3   7   1    9.50    1.07
  -3  -7  -1    7.33    1.07
  -3  -7  -1    8.29    1.05
  -3  -7  -1    7.49    1.34
   2   7   1    2.33    0.35
   2   7   1    2.18    0.32
   2   7   1    3.39    0.77
  -2  -7  -1    2.35    0.35
  -2  -7  -1    2.40    0.35
  -2  -7  -1    1.71    0.64
  -2  -7  -1    2.27    0.31
   1   7   1    1.38    0.27
   1   7   1    1.79    0.25
   1   7   1    2.12    0.61
  -1  -7  -1    1.97    0.27
  -1  -7  -1    1.77    0.60
  -1  -7  -1    1.51    0.26
  -1  -7  -1    1.39    0.27
   0   7   1    9.03    1.21
   0   7   1    6.41    0.87
   0   7   1    6.03    0.89
   0  -7  -1    7.49    1.15
   0  -7  -1    6.79    0.89
   0  -7  -1    7.06    0.87
   0  -7  -1    6.60    0.88
  -1   7   1    0.20    0.12
  -1   7   1    0.09    0.08
  -1   7   1   -0.25    0.46
   1  -7  -1    0.14    0.08
   1  -7  -1    0.11    0.07
   1  -7  -1    0.11    0.12
   1  -7  -1    0.32    0.43
  -2   7   1    0.20    0.09
  -2   7   1    0.20    0.52
  -2   7   1    0.12    0.12
  -2   7   1    0.29    0.42
   2  -7  -1    0.14    0.09
   2  -7  -1    0.00    0.12
  -3   7   1    6.75    1.08
  -3   7   1    5.69    0.85
  -3   7   1    7.79    1.23
  -3   7   1    6.87    0.86
  -3   7   1    7.01    0.87
   3  -7  -1    6.80    0.87
   3  -7  -1    6.39    0.85
  -4   7   1    5.86    1.35
  -4   7   1    6.93    1.37
  -4   7   1    6.69    1.02
  -4   7   1    8.91    1.03
   4  -7  -1    7.64    1.00
   4  -7  -1    8.23    1.02
  -5   7   1    1.40    0.80
  -5   7   1    1.39    0.28
  -5   7   1    1.57    0.30
   5  -7  -1    1.39    0.23
   5  -7  -1    1.61    0.24
  -6   7   1   13.03    1.64
  -6   7   1   12.41    1.62
   6  -7  -1   12.46    1.64
   6  -7  -1   12.64    1.63
  -7   7   1    0.54    0.22
  -7   7   1    0.67    0.11
  -7   7   1    0.65    0.16
   7  -7  -1    0.63    0.14
   7  -7  -1    0.93    0.16
  -8   7   1    0.92    0.14
  -8   7   1    0.85    0.18
   8  -7  -1    1.19    0.17
   8  -7  -1    0.58    0.16
  -9   7   1    0.81    0.27
  -9   7   1    1.41    0.19
  -9   7   1    1.35    0.23
   9  -7  -1    1.01    0.20
   9  -7  -1    1.21    0.23
 -10   7   1   -0.50    0.23
 -10   7   1    0.14    0.15
  10  -7  -1    0.50    0.13
  10  -7  -1    0.20    0.09
 -11   7   1    0.02    0.13
 -11   7   1   -0.19    0.20
  11  -7  -1    0.34    0.11
  11  -7  -1    0.03    0.07
 -12   7   1   -0.09    0.16
 -12   7   1   -0.04    0.10
  12  -7  -1   -0.10    0.09
 -13   7   1    0.01    0.14
 -13   7   1    0.14    0.11
 -14   7   1    0.00    0.11
 -14   7   1    0.01    0.07
 -13  -8  -1    0.05    0.12
 -13  -8  -1    0.31    0.14
 -12  -8  -1    0.01    0.18
 -12  -8  -1    0.22    0.15
 -11  -8  -1    3.21    0.49
 -11  -8  -1    2.91    0.49
  10   8   1    0.45    0.13
  10   8   1    0.38    0.15
 -10  -8  -1    0.37    0.11
 -10  -8  -1    0.34    0.16
 -10  -8  -1    0.63    0.21
 -10  -8  -1    0.76    0.21
   9   8   1    0.56    0.12
   9   8   1    0.19    0.18
   9   8   1    0.33    0.14
  -9  -8  -1    0.50    0.15
  -9  -8  -1    0.65    0.23
  -9  -8  -1    1.13    0.25
  -9  -8  -1    0.61    0.19
   8   8   1    0.54    0.17
   8   8   1    0.90    0.16
  -8  -8  -1    1.09    0.19
  -8  -8  -1    0.36    0.17
  -8  -8  -1    0.73    0.21
  -8  -8  -1    0.61    0.23
   7   8   1    5.25    0.69
  -7  -8  -1    5.07    0.73
  -7  -8  -1    5.42    0.71
  -7  -8  -1    4.78    0.68
  -7  -8  -1    5.71    0.77
  -7  -8  -1    5.27    0.75
   6   8   1    2.65    0.39
  -6  -8  -1    2.64    0.44
  -6  -8  -1    2.80    0.38
  -6  -8  -1    3.19    0.46
  -6  -8  -1    3.45    0.42
  -6  -8  -1    2.49    0.42
   5   8   1    0.21    0.09
   5   8   1    0.35    0.12
  -5  -8  -1    0.34    0.15
  -5  -8  -1    0.35    0.16
  -5  -8  -1    0.38    0.16
  -5  -8  -1    0.12    0.13
   4   8   1    2.40    0.40
   4   8   1    3.12    0.39
  -4  -8  -1    2.40    0.43
  -4  -8  -1    2.82    0.37
  -4  -8  -1    2.83    0.42
  -4  -8  -1    2.53    0.39
   3   8   1    3.01    1.00
   3   8   1    3.11    0.51
   3   8   1    3.87    0.49
  -3  -8  -1    3.40    0.52
  -3  -8  -1    3.89    0.50
   2   8   1    0.09    0.11
   2   8   1   -1.23    0.93
   2   8   1    0.27    0.09
   2   8   1    0.17    0.13
  -2  -8  -1    0.13    0.07
  -2  -8  -1    1.62    0.78
  -2  -8  -1   -0.04    0.11
  -2  -8  -1    0.30    0.12
   1   8   1    0.01    0.66
   1   8   1    0.14    0.09
   1   8   1    0.05    0.09
  -1  -8  -1    0.18    0.13
  -1  -8  -1    0.08    0.12
  -1  -8  -1    0.04    0.08
  -1  -8  -1   -0.29    0.64
   0   8   1    0.58    0.13
   0   8   1    0.62    0.15
   0   8   1    0.60    0.17
   0   8   1    1.34    0.69
   0  -8  -1    0.58    0.13
   0  -8  -1    1.38    0.65
   0  -8  -1    0.52    0.17
   0  -8  -1    0.56    0.13
  -1   8   1    0.09    0.13
  -1   8   1   -0.74    0.65
  -1   8   1    0.09    0.11
  -1   8   1    0.04    0.09
   1  -8  -1    0.08    0.14
   1  -8  -1   -0.02    0.06
   1  -8  -1    0.13    0.10
  -2   8   1    1.39    0.23
  -2   8   1    1.33    0.25
  -2   8   1    1.45    0.78
  -2   8   1    1.68    0.24
  -2   8   1    0.97    0.61
   2  -8  -1    1.32    0.24
   2  -8  -1    1.36    0.26
  -3   8   1    5.34    1.00
  -3   8   1    4.70    0.60
  -3   8   1    5.43    1.13
  -3   8   1    3.95    0.58
  -3   8   1    4.17    0.59
   3  -8  -1    4.61    0.61
   3  -8  -1    4.21    0.58
  -4   8   1    1.04    0.21
  -4   8   1    1.37    0.23
  -4   8   1    0.56    0.76
   4  -8  -1    0.93    0.19
   4  -8  -1    0.93    0.19
  -5   8   1   19.24    2.75
  -5   8   1   21.08    2.72
   5  -8  -1   22.54    2.73
   5  -8  -1   21.89    2.75
  -6   8   1    2.99    0.39
  -6   8   1    2.78    0.37
   6  -8  -1    2.52    0.41
   6  -8  -1    2.86    0.38
   6  -8  -1    2.48    0.39
  -7   8   1    0.77    0.16
  -7   8   1    0.35    0.19
  -7   8   1    0.73    0.12
   7  -8  -1    0.68    0.16
   7  -8  -1    0.76    0.15
   7  -8  -1    0.53    0.16
   7  -8  -1    0.87    0.15
  -8   8   1    0.32    0.07
  -8   8   1   -0.11    0.20
  -8   8   1    0.32    0.13
   8  -8  -1    0.47    0.12
   8  -8  -1    0.24    0.12
   8  -8  -1    0.24    0.09
   8  -8  -1    0.24    0.10
  -9   8   1   -0.09    0.11
  -9   8   1    0.10    0.05
  -9   8   1    0.18    0.18
   9  -8  -1    0.02    0.10
   9  -8  -1    0.09    0.11
   9  -8  -1    0.11    0.10
   9  -8  -1    0.09    0.08
 -10   8   1   -0.41    0.22
 -10   8   1    0.17    0.13
  10  -8  -1    0.16    0.09
  10  -8  -1    0.03    0.12
  10  -8  -1    0.31    0.12
 -11   8   1   -0.14    0.19
 -11   8   1   -0.11    0.11
  11  -8  -1   -0.03    0.10
  11  -8  -1   -0.01    0.10
 -12   8   1    0.09    0.18
 -12   8   1   -0.05    0.12
  12  -8  -1    0.12    0.09
 -13   8   1    0.04    0.13
 -13   8   1   -0.07    0.09
  13  -8  -1    0.03    0.10
 -14   8   1    0.03    0.10
 -14   8   1   -0.10    0.06
 -12  -9  -1    0.16    0.14
 -12  -9  -1   -0.02    0.13
  11   9   1    0.64    0.16
 -11  -9  -1    0.60    0.17
  10   9   1    0.99    0.19
  10   9   1    0.85    0.20
 -10  -9  -1    0.78    0.21
 -10  -9  -1    1.03    0.26
 -10  -9  -1    1.20    0.28
 -10  -9  -1    1.27    0.18
   9   9   1   -0.06    0.17
   9   9   1    0.10    0.08
   9   9   1   -0.16    0.11
  -9  -9  -1    0.37    0.20
  -9  -9  -1    0.23    0.22
  -9  -9  -1    0.03    0.11
   8   9   1    0.56    0.18
   8   9   1    0.61    0.20
  -8  -9  -1    0.91    0.22
  -8  -9  -1    1.37    0.34
  -8  -9  -1    1.23    0.21
  -8  -9  -1    1.17    0.28
   7   9   1   -0.02    0.12
   7   9   1    0.08    0.13
   7   9   1    0.27    0.10
   7   9   1    0.33    0.14
  -7  -9  -1    0.27    0.16
  -7  -9  -1    0.20    0.18
  -7  -9  -1    0.23    0.09
  -7  -9  -1    0.13    0.17
  -7  -9  -1    0.03    0.14
   6   9   1    0.73    0.22
   6   9   1    1.33    0.21
   6   9   1    1.86    0.26
   6   9   1    1.05    0.24
  -6  -9  -1    1.26    0.19
  -6  -9  -1    1.57    0.25
  -6  -9  -1    1.59    0.30
  -6  -9  -1    1.26    0.28
  -6  -9  -1    1.07    0.25
   5   9   1   -0.20    0.12
   5   9   1    0.19    0.20
   5   9   1    0.12    0.08
  -5  -9  -1    0.18    0.15
  -5  -9  -1    0.19    0.12
  -5  -9  -1   -0.02    0.12
  -5  -9  -1    0.19    0.08
   4   9   1    1.73    0.30
   4   9   1    1.35    0.25
   4   9   1    1.44    0.23
   4   9   1    1.11    0.22
   4   9   1    1.52    0.23
  -4  -9  -1    1.21    0.27
  -4  -9  -1    2.06    0.27
  -4  -9  -1    1.34    0.28
  -4  -9  -1    1.59    0.22
  -4  -9  -1    1.54    0.24
   3   9   1   14.05    1.90
   3   9   1   15.77    1.93
   3   9   1   15.77    1.90
  -3  -9  -1   14.09    1.89
  -3  -9  -1   12.99    1.93
  -3  -9  -1   15.65    1.94
  -3  -9  -1   15.28    1.91
   2   9   1    5.36    0.70
   2   9   1    7.03    1.51
   2   9   1    5.45    0.73
   2   9   1    5.20    0.70
  -2  -9  -1    5.07    0.72
   1   9   1    4.54    0.64
   1   9   1    5.06    0.61
   1   9   1    7.14    1.43
   1   9   1    4.69    0.61
  -1  -9  -1    4.57    0.61
  -1  -9  -1    3.87    0.63
  -1  -9  -1    4.30    0.66
   0   9   1    1.59    1.00
   0   9   1    0.26    0.14
   0   9   1    0.12    0.09
   0   9   1    0.34    0.12
   0  -9  -1    0.19    0.09
   0  -9  -1    0.06    0.08
   0  -9  -1    0.30    0.14
  -1   9   1    6.44    1.17
  -1   9   1    4.28    1.15
  -1   9   1    4.60    0.57
  -1   9   1    3.83    0.56
  -1   9   1    4.41    0.59
   1  -9  -1    3.91    0.58
   1  -9  -1    4.07    0.55
   1  -9  -1    4.23    0.58
  -2   9   1    4.02    1.54
  -2   9   1    2.57    0.44
  -2   9   1    3.11    0.92
  -2   9   1    3.52    0.43
  -2   9   1    3.12    0.42
   2  -9  -1    2.83    0.44
   2  -9  -1    2.86    0.42
  -3   9   1    0.20    0.13
  -3   9   1   -0.08    0.10
  -3   9   1    0.07    0.84
  -3   9   1    0.37    0.14
   3  -9  -1    0.11    0.13
   3  -9  -1    0.24    0.10
  -4   9   1    0.48    0.16
  -4   9   1    0.44    0.16
  -4   9   1    0.45    0.09
   4  -9  -1    0.45    0.11
   4  -9  -1    0.26    0.12
  -5   9   1    0.25    0.10
  -5   9   1    0.22    0.07
  -5   9   1    0.08    0.14
  -5   9   1   -0.06    0.14
   5  -9  -1    0.21    0.11
   5  -9  -1    0.16    0.09
   5  -9  -1    0.22    0.10
   5  -9  -1    0.15    0.10
  -6   9   1   -0.03    0.08
  -6   9   1   -0.12    0.15
  -6   9   1    0.02    0.06
   6  -9  -1    0.02    0.09
   6  -9  -1   -0.15    0.08
   6  -9  -1   -0.07    0.09
   6  -9  -1    0.00    0.08
  -7   9   1    0.47    0.21
  -7   9   1    0.85    0.16
  -7   9   1    0.63    0.12
   7  -9  -1    0.85    0.15
   7  -9  -1    0.68    0.15
   7  -9  -1    0.67    0.14
   7  -9  -1    0.55    0.16
  -8   9   1   -0.04    0.17
  -8   9   1   -0.02    0.10
  -8   9   1    0.08    0.06
   8  -9  -1   -0.06    0.13
   8  -9  -1    0.01    0.08
   8  -9  -1    0.10    0.11
   8  -9  -1   -0.01    0.09
  -9   9   1   -0.02    0.18
  -9   9   1   -0.04    0.11
  -9   9   1    0.03    0.05
   9  -9  -1   -0.03    0.12
   9  -9  -1   -0.17    0.10
   9  -9  -1    0.09    0.09
   9  -9  -1   -0.10    0.12
 -10   9   1   -0.34    0.24
  10  -9  -1   -0.11    0.11
  10  -9  -1   -0.07    0.08
  10  -9  -1    0.01    0.10
  10  -9  -1   -0.03    0.08
 -11   9   1   -0.03    0.10
 -11   9   1   -0.07    0.20
  11  -9  -1    0.01    0.07
  11  -9  -1    0.13    0.09
 -12   9   1   -0.11    0.09
 -12   9   1    0.04    0.14
  12  -9  -1    0.09    0.07
 -13   9   1   -0.07    0.07
 -13   9   1    0.04    0.12
  13  -9  -1    0.02    0.06
 -12 -10  -1    0.02    0.13
 -12 -10  -1    0.08    0.13
  11  10   1   -0.08    0.10
 -11 -10  -1    0.12    0.17
 -11 -10  -1   -0.11    0.13
  10  10   1    0.30    0.14
 -10 -10  -1    0.24    0.16
 -10 -10  -1    0.53    0.20
 -10 -10  -1    0.13    0.09
   9  10   1   -0.04    0.11
   9  10   1   -0.26    0.19
   9  10   1    0.05    0.09
  -9 -10  -1    0.31    0.19
  -9 -10  -1   -0.02    0.13
  -9 -10  -1    0.04    0.15
  -9 -10  -1    0.05    0.10
   8  10   1   -0.06    0.14
   8  10   1   -0.05    0.12
   8  10   1    0.51    0.17
   8  10   1    0.59    0.12
  -8 -10  -1    0.24    0.15
  -8 -10  -1    0.41    0.24
  -8 -10  -1    0.70    0.22
  -8 -10  -1    0.22    0.07
  -8 -10  -1    0.24    0.13
   7  10   1   -0.07    0.13
   7  10   1    0.14    0.11
   7  10   1    0.04    0.09
   7  10   1   -0.03    0.12
  -7 -10  -1   -0.03    0.07
  -7 -10  -1    0.05    0.13
  -7 -10  -1   -0.09    0.15
  -7 -10  -1   -0.19    0.12
  -7 -10  -1    0.10    0.20
   6  10   1    0.04    0.14
   6  10   1    0.06    0.11
   6  10   1    0.00    0.12
   6  10   1    0.01    0.09
  -6 -10  -1    0.08    0.08
  -6 -10  -1    0.01    0.12
  -6 -10  -1    0.26    0.14
  -6 -10  -1    0.15    0.14
  -6 -10  -1    0.03    0.16
   5  10   1    0.29    0.14
   5  10   1    0.10    0.11
   5  10   1    0.26    0.10
   5  10   1    0.26    0.14
  -5 -10  -1    0.17    0.09
  -5 -10  -1    0.23    0.13
  -5 -10  -1    0.33    0.18
  -5 -10  -1    0.12    0.16
  -5 -10  -1    0.23    0.14
   4  10   1    1.17    0.19
   4  10   1    0.99    0.20
   4  10   1    1.03    0.20
   4  10   1    1.18    0.24
   4  10   1    1.23    0.24
  -4 -10  -1    1.66    0.24
  -4 -10  -1    1.16    0.18
  -4 -10  -1    0.95    0.24
  -4 -10  -1    1.27    0.21
  -4 -10  -1    0.91    0.22
   3  10   1    0.14    0.13
   3  10   1    0.15    0.17
   3  10   1   -0.08    0.09
   3  10   1    0.13    0.08
  -3 -10  -1    0.17    0.13
  -3 -10  -1   -0.01    0.13
  -3 -10  -1   -0.09    0.10
  -3 -10  -1    0.04    0.07
  -3 -10  -1   -0.06    0.12
   2  10   1    3.45    0.46
   2  10   1    3.93    0.49
   2  10   1    2.69    0.48
   2  10   1    3.60    0.46
  -2 -10  -1    3.41    0.48
  -2 -10  -1    3.03    0.50
  -2 -10  -1    3.41    0.48
   1  10   1    0.61    0.13
   1  10   1    0.58    0.17
   1  10   1    0.80    0.16
   1  10   1    0.84    0.17
   1  10   1    0.89    0.16
  -1 -10  -1    0.63    0.14
  -1 -10  -1    0.60    0.16
  -1 -10  -1    0.56    0.12
  -1 -10  -1    0.76    0.17
  -1 -10  -1    0.43    0.11
   0  10   1    4.62    1.51
   0  10   1    1.26    0.21
   0  10   1    1.26    0.21
   0  10   1    1.47    0.22
   0  10   1    1.05    0.24
   0  10   1    1.82    0.24
   0  10   1    1.37    1.05
   0 -10  -1    1.42    0.21
   0 -10  -1    1.18    0.20
   0 -10  -1    1.36    0.25
   0 -10  -1    1.05    0.24
   0 -10  -1    0.90    0.20
  -1  10   1    0.23    0.10
  -1  10   1    0.15    0.11
  -1  10   1    0.18    0.12
  -1  10   1    0.29    0.12
  -1  10   1    2.23    1.07
  -1  10   1    0.07    1.47
  -1  10   1    0.40    0.13
   1 -10  -1    0.37    0.15
   1 -10  -1    0.35    0.09
   1 -10  -1    0.24    0.10
   1 -10  -1    0.27    0.10
   1 -10  -1    0.22    0.06
  -2  10   1    8.56    1.12
  -2  10   1    7.89    1.12
  -2  10   1    8.52    1.10
  -2  10   1    8.69    1.11
  -2  10   1    9.40    1.82
  -2  10   1    7.73    1.13
   2 -10  -1    8.12    1.13
   2 -10  -1    9.57    1.10
   2 -10  -1    8.44    1.11
   2 -10  -1    8.40    1.11
  -3  10   1    0.06    0.09
  -3  10   1    0.18    0.12
  -3  10   1   -0.13    0.10
  -3  10   1    0.14    0.13
  -3  10   1    0.10    0.08
   3 -10  -1    0.13    0.09
   3 -10  -1    0.13    0.08
   3 -10  -1    0.18    0.09
   3 -10  -1   -0.02    0.11
  -4  10   1    0.78    0.14
  -4  10   1    1.11    0.23
  -4  10   1    0.75    0.21
  -4  10   1    0.85    0.16
   4 -10  -1    0.83    0.16
   4 -10  -1    1.02    0.17
   4 -10  -1    0.74    0.18
   4 -10  -1    0.80    0.18
  -5  10   1    0.00    0.09
  -5  10   1   -0.05    0.13
  -5  10   1    0.00    0.06
  -5  10   1   -0.12    0.16
  -5  10   1   -0.07    0.11
   5 -10  -1    0.01    0.08
   5 -10  -1    0.10    0.10
   5 -10  -1    0.10    0.16
   5 -10  -1    0.03    0.10
  -6  10   1    0.53    0.14
  -6  10   1    0.64    0.11
  -6  10   1    0.48    0.20
   6 -10  -1    0.63    0.16
   6 -10  -1    0.54    0.13
   6 -10  -1    0.43    0.13
   6 -10  -1    0.74    0.14
  -7  10   1    0.22    0.17
  -7  10   1    0.18    0.11
  -7  10   1    0.11    0.07
   7 -10  -1    0.23    0.10
   7 -10  -1    0.18    0.12
   7 -10  -1    0.19    0.12
  -8  10   1   -0.02    0.05
  -8  10   1    0.02    0.11
  -8  10   1    0.17    0.20
   8 -10  -1    0.06    0.10
   8 -10  -1   -0.07    0.08
   8 -10  -1   -0.01    0.09
  -9  10   1   -0.07    0.11
  -9  10   1    0.23    0.19
  -9  10   1    0.03    0.05
   9 -10  -1    0.07    0.10
   9 -10  -1    0.05    0.09
   9 -10  -1   -0.05    0.08
   9 -10  -1    0.03    0.11
 -10  10   1   -0.18    0.22
 -10  10   1   -0.14    0.10
 -10  10   1    0.00    0.05
  10 -10  -1   -0.03    0.08
  10 -10  -1   -0.05    0.09
  10 -10  -1   -0.07    0.17
 -11  10   1   -0.16    0.11
 -11  10   1   -0.19    0.15
  11 -10  -1   -0.06    0.07
  11 -10  -1    0.01    0.08
 -12  10   1   -0.07    0.13
 -12  10   1    0.00    0.10
  12 -10  -1    0.00    0.07
 -13  10   1    0.03    0.11
 -13  10   1   -0.03    0.07
  13 -10  -1    0.00    0.05
 -12 -11  -1    0.03    0.13
 -12 -11  -1    0.19    0.14
  11  11   1    0.03    0.11
 -11 -11  -1    0.02    0.13
 -11 -11  -1    0.17    0.15
  10  11   1    0.22    0.12
 -10 -11  -1    0.19    0.17
   9  11   1    0.08    0.11
   9  11   1    0.01    0.14
  -9 -11  -1   -0.23    0.13
  -9 -11  -1    0.12    0.21
  -9 -11  -1    0.11    0.28
  -9 -11  -1    0.05    0.10
   8  11   1    0.27    0.17
   8  11   1    0.54    0.19
   8  11   1    0.47    0.15
   8  11   1    0.69    0.14
  -8 -11  -1    0.28    0.16
  -8 -11  -1    0.25    0.08
  -8 -11  -1    0.35    0.14
  -8 -11  -1    0.74    0.24
  -8 -11  -1    0.55    0.21
   7  11   1    0.18    0.14
   7  11   1    0.01    0.13
   7  11   1   -0.23    0.12
   7  11   1    0.10    0.09
  -7 -11  -1    0.18    0.18
  -7 -11  -1    0.15    0.20
  -7 -11  -1    0.08    0.12
  -7 -11  -1   -0.08    0.14
  -7 -11  -1   -0.05    0.08
   6  11   1    0.08    0.10
   6  11   1    0.06    0.13
   6  11   1    0.16    0.14
   6  11   1   -0.08    0.13
  -6 -11  -1    0.20    0.17
  -6 -11  -1    0.10    0.08
  -6 -11  -1   -0.16    0.13
  -6 -11  -1   -0.08    0.14
  -6 -11  -1    0.02    0.17
   5  11   1    0.59    0.19
   5  11   1    0.49    0.13
   5  11   1    0.60    0.19
  -5 -11  -1    0.47    0.17
  -5 -11  -1    0.59    0.19
  -5 -11  -1    0.55    0.12
  -5 -11  -1    0.28    0.17
  -5 -11  -1    0.64    0.22
   4  11   1    0.10    0.13
   4  11   1    0.07    0.10
   4  11   1    0.20    0.10
   4  11   1    0.16    0.14
   4  11   1    0.23    0.16
  -4 -11  -1    0.14    0.16
  -4 -11  -1    0.03    0.13
  -4 -11  -1    0.07    0.08
  -4 -11  -1    0.19    0.13
   3  11   1    0.42    0.16
   3  11   1    0.43    0.11
   3  11   1    0.60    0.16
   3  11   1    0.47    0.17
   3  11   1    0.39    0.13
  -3 -11  -1    0.12    0.12
  -3 -11  -1    0.20    0.17
  -3 -11  -1    0.26    0.16
  -3 -11  -1    0.12    0.13
  -3 -11  -1    0.25    0.13
  -3 -11  -1    0.32    0.09
   2  11   1    1.79    0.26
   2  11   1    1.39    0.23
   2  11   1    1.18    0.22
   2  11   1    1.62    0.23
  -2 -11  -1    1.56    0.24
  -2 -11  -1    0.94    0.22
  -2 -11  -1    1.38    0.20
  -2 -11  -1    1.16    0.22
  -2 -11  -1    1.26    0.25
  -2 -11  -1    0.90    0.25
   1  11   1    0.17    0.13
   1  11   1    0.04    0.10
   1  11   1    0.13    0.09
   1  11   1    0.00    0.12
   1  11   1    0.01    0.07
   1  11   1    0.00    0.10
  -1 -11  -1   -0.24    0.15
  -1 -11  -1   -0.02    0.07
  -1 -11  -1   -0.02    0.10
  -1 -11  -1    0.16    0.12
  -1 -11  -1   -0.03    0.08
  -1 -11  -1    0.23    0.14
   0  11   1    0.52    0.12
   0  11   1    0.54    0.16
   0  11   1    0.53    0.15
   0  11   1    0.49    0.11
   0  11   1    0.55    0.15
   0  11   1    0.57    0.13
   0 -11  -1    0.40    0.11
   0 -11  -1    0.77    0.17
   0 -11  -1    0.28    0.15
   0 -11  -1    0.52    0.11
   0 -11  -1    0.45    0.11
   0 -11  -1    0.56    0.11
  -1  11   1    0.01    0.10
  -1  11   1    0.11    0.10
  -1  11   1    0.16    0.10
  -1  11   1    0.22    0.10
  -1  11   1   -0.02    0.11
  -1  11   1   -0.10    0.10
   1 -11  -1    0.04    0.08
   1 -11  -1    0.04    0.09
   1 -11  -1   -0.06    0.08
   1 -11  -1   -0.01    0.08
   1 -11  -1   -0.20    0.09
  -2  11   1    1.91    0.26
  -2  11   1    1.55    0.35
  -2  11   1    1.58    0.30
  -2  11   1    1.61    0.27
  -2  11   1    2.07    0.29
   2 -11  -1    1.82    0.26
   2 -11  -1    2.11    0.28
   2 -11  -1    1.55    0.30
   2 -11  -1    1.72    0.27
  -3  11   1    0.67    0.17
  -3  11   1    0.63    0.14
  -3  11   1    0.80    0.22
  -3  11   1    0.74    0.13
   3 -11  -1    0.54    0.17
   3 -11  -1    0.69    0.13
   3 -11  -1    0.69    0.15
   3 -11  -1    0.70    0.15
   3 -11  -1    0.49    0.12
  -4  11   1    0.91    0.20
  -4  11   1    1.16    0.25
  -4  11   1    1.07    0.27
  -4  11   1    1.15    0.19
  -4  11   1    1.31    0.20
   4 -11  -1    1.27    0.21
   4 -11  -1    1.56    0.21
   4 -11  -1    1.21    0.22
   4 -11  -1    1.25    0.19
   4 -11  -1    1.17    0.25
  -5  11   1    0.42    0.13
  -5  11   1    0.25    0.17
  -5  11   1    0.37    0.12
  -5  11   1    0.35    0.09
  -5  11   1    0.17    0.22
   5 -11  -1    0.39    0.14
   5 -11  -1    0.29    0.11
   5 -11  -1    0.32    0.11
   5 -11  -1    0.26    0.11
  -6  11   1    1.78    0.36
  -6  11   1    1.82    0.28
  -6  11   1    1.81    0.26
   6 -11  -1    1.48    0.28
   6 -11  -1    2.02    0.31
   6 -11  -1    1.53    0.28
   6 -11  -1    2.23    0.29
  -7  11   1   -0.05    0.15
  -7  11   1    0.13    0.07
  -7  11   1    0.13    0.11
   7 -11  -1    0.28    0.10
   7 -11  -1    0.12    0.11
   7 -11  -1    0.24    0.11
   7 -11  -1    0.28    0.12
  -8  11   1   -0.02    0.06
  -8  11   1   -0.04    0.14
  -8  11   1   -0.19    0.10
   8 -11  -1    0.08    0.10
   8 -11  -1    0.08    0.09
   8 -11  -1   -0.03    0.08
   8 -11  -1    0.01    0.11
  -9  11   1    0.00    0.10
  -9  11   1    0.24    0.16
  -9  11   1    0.01    0.05
   9 -11  -1   -0.02    0.09
   9 -11  -1   -0.06    0.08
   9 -11  -1   -0.08    0.11
   9 -11  -1    0.01    0.10
 -10  11   1   -0.03    0.20
 -10  11   1   -0.04    0.09
  10 -11  -1   -0.18    0.07
  10 -11  -1    0.08    0.08
 -11  11   1   -0.11    0.10
 -11  11   1   -0.14    0.15
  11 -11  -1    0.06    0.07
  11 -11  -1    0.03    0.08
 -12  11   1   -0.01    0.08
 -12  11   1   -0.12    0.12
  12 -11  -1    0.01    0.06
 -13  11   1   -0.06    0.06
 -13  11   1   -0.11    0.07
  13 -11  -1   -0.05    0.04
  11  12   1   -0.01    0.09
 -11 -12  -1    0.17    0.13
 -11 -12  -1   -0.04    0.12
  10  12   1   -0.03    0.09
 -10 -12  -1   -0.11    0.12
 -10 -12  -1    0.14    0.16
   9  12   1   -0.01    0.12
   9  12   1    0.04    0.11
  -9 -12  -1   -0.16    0.12
  -9 -12  -1    0.10    0.09
  -9 -12  -1    0.09    0.21
   8  12   1    0.57    0.13
   8  12   1    0.35    0.16
   8  12   1    0.22    0.29
   8  12   1    0.34    0.14
  -8 -12  -1    0.15    0.12
  -8 -12  -1    0.64    0.27
  -8 -12  -1    0.16    0.14
  -8 -12  -1    0.73    0.23
   7  12   1    0.03    0.14
   7  12   1    0.20    0.14
   7  12   1    0.05    0.16
  -7 -12  -1    0.24    0.17
  -7 -12  -1   -0.05    0.13
  -7 -12  -1    0.03    0.09
  -7 -12  -1   -0.01    0.16
   6  12   1    0.37    0.15
   6  12   1    0.44    0.17
   6  12   1    0.54    0.14
   6  12   1    0.46    0.16
  -6 -12  -1    0.61    0.17
  -6 -12  -1    0.52    0.12
  -6 -12  -1    0.60    0.21
  -6 -12  -1    0.53    0.22
  -6 -12  -1    0.29    0.16
   5  12   1    0.55    0.19
   5  12   1    0.65    0.19
   5  12   1    0.69    0.16
   5  12   1    0.69    0.17
  -5 -12  -1    0.24    0.19
  -5 -12  -1    0.59    0.18
  -5 -12  -1    0.77    0.20
  -5 -12  -1    0.47    0.16
  -5 -12  -1    0.67    0.13
   4  12   1    1.44    0.25
   4  12   1    1.29    0.24
   4  12   1    1.11    0.22
   4  12   1    0.90    0.26
   4  12   1    1.49    0.24
  -4 -12  -1    1.41    0.26
  -4 -12  -1    1.20    0.21
  -4 -12  -1    0.93    0.25
  -4 -12  -1    1.05    0.20
   3  12   1    0.53    0.19
   3  12   1    0.54    0.14
   3  12   1    0.70    0.17
   3  12   1    0.37    0.15
  -3 -12  -1    0.55    0.13
  -3 -12  -1    0.57    0.18
  -3 -12  -1    0.35    0.20
  -3 -12  -1    0.53    0.20
  -3 -12  -1    0.63    0.19
   2  12   1    0.22    0.11
   2  12   1    0.21    0.15
   2  12   1    0.24    0.15
   2  12   1    0.51    0.14
   2  12   1    0.53    0.11
   2  12   1    0.36    0.15
  -2 -12  -1    0.14    0.19
  -2 -12  -1    0.34    0.15
  -2 -12  -1    0.25    0.16
  -2 -12  -1    0.43    0.16
  -2 -12  -1    0.28    0.13
  -2 -12  -1    0.21    0.10
   1  12   1    0.70    0.18
   1  12   1    0.54    0.15
   1  12   1    0.62    0.15
   1  12   1    0.69    0.16
   1  12   1    0.75    0.21
   1  12   1    0.43    0.11
  -1 -12  -1    0.28    0.14
  -1 -12  -1    0.57    0.15
  -1 -12  -1    0.34    0.11
  -1 -12  -1    0.45    0.12
  -1 -12  -1    0.42    0.17
   0  12   1    0.38    0.11
   0  12   1    0.55    0.15
   0  12   1    0.55    0.14
   0  12   1    0.51    0.13
   0  12   1    0.52    0.14
   0  12   1    0.36    0.16
   0 -12  -1    0.47    0.11
   0 -12  -1    0.30    0.11
   0 -12  -1    0.29    0.15
   0 -12  -1    0.34    0.12
  -1  12   1    0.65    0.15
  -1  12   1    0.53    0.15
  -1  12   1    0.72    0.28
  -1  12   1    0.61    0.17
  -1  12   1    0.85    0.15
  -1  12   1    0.57    0.13
   1 -12  -1    0.40    0.12
   1 -12  -1    0.52    0.14
   1 -12  -1    0.57    0.21
   1 -12  -1    0.46    0.14
   1 -12  -1    0.72    0.14
  -2  12   1    0.78    0.17
  -2  12   1    0.84    0.16
  -2  12   1    1.27    0.23
  -2  12   1    0.78    0.21
  -2  12   1    0.90    0.20
  -2  12   1    0.96    0.18
   2 -12  -1    0.93    0.21
   2 -12  -1    1.08    0.19
   2 -12  -1    0.85    0.17
   2 -12  -1    0.74    0.16
   2 -12  -1    0.89    0.16
  -3  12   1    1.83    0.39
  -3  12   1    2.45    0.34
  -3  12   1    2.41    0.38
  -3  12   1    2.37    0.35
   3 -12  -1    2.77    0.36
   3 -12  -1    2.07    0.33
   3 -12  -1    2.29    0.38
   3 -12  -1    2.68    0.36
  -4  12   1    3.35    0.42
  -4  12   1    2.91    0.38
  -4  12   1    2.13    0.35
  -4  12   1    2.76    0.44
   4 -12  -1    2.81    0.37
   4 -12  -1    1.80    0.33
   4 -12  -1    2.36    0.36
   4 -12  -1    2.10    0.37
  -5  12   1    1.37    0.26
  -5  12   1    1.65    0.24
  -5  12   1    1.14    0.31
  -5  12   1    1.68    0.25
   5 -12  -1    2.01    0.29
   5 -12  -1    1.43    0.26
   5 -12  -1    1.45    0.27
   5 -12  -1    2.05    0.28
  -6  12   1    1.61    0.24
  -6  12   1    0.95    0.33
  -6  12   1    1.85    0.26
   6 -12  -1    1.59    0.26
   6 -12  -1    1.71    0.28
   6 -12  -1    1.55    0.27
   6 -12  -1    1.74    0.29
  -7  12   1    0.09    0.07
  -7  12   1    0.08    0.17
  -7  12   1   -0.03    0.10
   7 -12  -1    0.02    0.15
   7 -12  -1    0.03    0.10
   7 -12  -1    0.10    0.09
   7 -12  -1    0.09    0.10
  -8  12   1   -0.02    0.19
  -8  12   1    0.03    0.06
  -8  12   1   -0.01    0.09
   8 -12  -1    0.07    0.09
   8 -12  -1    0.09    0.10
   8 -12  -1   -0.06    0.09
   8 -12  -1    0.06    0.11
  -9  12   1    0.27    0.17
  -9  12   1   -0.05    0.05
  -9  12   1   -0.06    0.09
   9 -12  -1   -0.08    0.12
   9 -12  -1    0.00    0.08
   9 -12  -1   -0.08    0.08
   9 -12  -1   -0.16    0.12
 -10  12   1    0.06    0.05
 -10  12   1   -0.14    0.09
 -10  12   1   -0.28    0.12
  10 -12  -1    0.03    0.08
  10 -12  -1    0.01    0.07
 -11  12   1   -0.30    0.10
 -11  12   1    0.02    0.12
  11 -12  -1    0.07    0.07
  11 -12  -1   -0.15    0.08
 -12  12   1   -0.05    0.11
 -12  12   1   -0.07    0.07
  12 -12  -1   -0.02    0.05
  11  13   1    0.04    0.08
  10  13   1    0.12    0.10
 -10 -13  -1    0.41    0.20
 -10 -13  -1   -0.03    0.13
   9  13   1    0.05    0.13
   9  13   1    0.05    0.11
  -9 -13  -1    0.03    0.13
  -9 -13  -1    0.38    0.21
   8  13   1    0.07    0.12
   8  13   1    0.08    0.14
  -8 -13  -1   -0.01    0.10
  -8 -13  -1    0.25    0.21
  -8 -13  -1   -0.05    0.12
   7  13   1    0.17    0.14
   7  13   1   -0.07    0.14
   7  13   1    0.08    0.14
   7  13   1   -0.39    0.15
  -7 -13  -1    0.10    0.19
  -7 -13  -1   -0.03    0.12
  -7 -13  -1    0.08    0.11
  -7 -13  -1    0.14    0.08
  -7 -13  -1    0.10    0.15
   6  13   1    0.37    0.19
   6  13   1    0.20    0.21
   6  13   1    0.17    0.15
   6  13   1    0.43    0.14
  -6 -13  -1    0.34    0.15
  -6 -13  -1    0.14    0.15
  -6 -13  -1    0.21    0.24
  -6 -13  -1    0.26    0.15
  -6 -13  -1    0.38    0.18
   5  13   1   -0.01    0.14
   5  13   1    0.04    0.15
   5  13   1   -0.01    0.11
   5  13   1    0.08    0.14
  -5 -13  -1    0.11    0.19
  -5 -13  -1    0.49    0.16
  -5 -13  -1   -0.07    0.09
  -5 -13  -1   -0.11    0.14
   4  13   1    2.79    0.44
   4  13   1    2.63    0.38
   4  13   1    2.32    0.39
   4  13   1    2.79    0.41
   4  13   1    2.02    0.38
  -4 -13  -1    2.22    0.35
  -4 -13  -1    2.26    0.40
  -4 -13  -1    3.04    0.36
  -4 -13  -1    1.68    0.38
   3  13   1    0.33    0.16
   3  13   1    0.38    0.18
   3  13   1    0.44    0.14
   3  13   1    0.44    0.20
   3  13   1    0.66    0.17
  -3 -13  -1    0.25    0.11
  -3 -13  -1    0.57    0.16
  -3 -13  -1    0.49    0.18
  -3 -13  -1    0.13    0.18
  -3 -13  -1    0.22    0.20
   2  13   1    0.34    0.10
   2  13   1    0.15    0.15
   2  13   1    0.06    0.14
   2  13   1    0.09    0.12
   2  13   1    0.05    0.13
   2  13   1    0.08    0.13
  -2 -13  -1    0.02    0.16
  -2 -13  -1   -0.12    0.21
  -2 -13  -1   -0.17    0.19
  -2 -13  -1   -0.31    0.19
  -2 -13  -1    0.09    0.10
  -2 -13  -1    0.26    0.11
   1  13   1    0.01    0.11
   1  13   1    0.21    0.14
   1  13   1   -0.05    0.14
   1  13   1    0.01    0.08
   1  13   1    0.03    0.12
   1  13   1    0.15    0.12
  -1 -13  -1    0.07    0.13
  -1 -13  -1    0.07    0.16
  -1 -13  -1   -0.14    0.09
   0  13   1    0.10    0.12
   0  13   1   -0.04    0.12
   0  13   1    0.06    0.13
   0  13   1    0.09    0.09
   0  13   1    0.07    0.12
   0  13   1    0.22    0.12
   0 -13  -1   -0.01    0.16
   0 -13  -1    0.05    0.09
   0 -13  -1    0.07    0.15
   0 -13  -1   -0.06    0.12
   0 -13  -1   -0.22    0.19
  -1  13   1    0.68    0.15
  -1  13   1    0.42    0.15
  -1  13   1    0.69    0.18
  -1  13   1    0.83    0.17
  -1  13   1    0.44    0.13
  -1  13   1    0.70    0.21
   1 -13  -1    0.61    0.18
   1 -13  -1    0.36    0.12
   1 -13  -1    0.39    0.13
   1 -13  -1    0.59    0.18
   1 -13  -1    0.84    0.15
  -2  13   1    1.07    0.21
  -2  13   1    0.90    0.19
  -2  13   1    1.26    0.21
  -2  13   1    0.94    0.26
  -2  13   1    1.47    0.27
   2 -13  -1    0.97    0.19
   2 -13  -1    0.99    0.24
   2 -13  -1    1.01    0.18
   2 -13  -1    1.22    0.21
   2 -13  -1    1.10    0.23
  -3  13   1    0.31    0.11
  -3  13   1    0.37    0.12
  -3  13   1    0.33    0.19
  -3  13   1    0.38    0.19
   3 -13  -1    0.17    0.09
   3 -13  -1    0.24    0.17
   3 -13  -1    0.19    0.10
   3 -13  -1    0.21    0.11
   3 -13  -1    0.25    0.12
  -4  13   1    0.24    0.25
  -4  13   1    0.64    0.14
  -4  13   1    0.57    0.15
  -4  13   1    0.67    0.33
   4 -13  -1    0.56    0.19
   4 -13  -1    0.56    0.15
   4 -13  -1    0.47    0.15
   4 -13  -1    0.89    0.18
   4 -13  -1    0.65    0.14
  -5  13   1    1.53    0.25
  -5  13   1    1.74    0.25
  -5  13   1    1.50    0.27
  -5  13   1    0.84    0.31
   5 -13  -1    2.00    0.30
   5 -13  -1    1.90    0.29
   5 -13  -1    1.58    0.26
   5 -13  -1    2.24    0.29
  -6  13   1    3.44    0.47
  -6  13   1    3.11    0.54
  -6  13   1    3.50    0.46
   6 -13  -1    3.85    0.55
   6 -13  -1    2.97    0.48
   6 -13  -1    3.85    0.50
   6 -13  -1    3.23    0.47
  -7  13   1   -0.08    0.07
  -7  13   1    0.09    0.17
  -7  13   1   -0.01    0.09
   7 -13  -1    0.07    0.10
   7 -13  -1   -0.06    0.10
   7 -13  -1    0.09    0.09
   7 -13  -1    0.00    0.12
  -8  13   1    0.44    0.12
  -8  13   1    0.34    0.18
  -8  13   1    0.26    0.08
   8 -13  -1    0.33    0.12
   8 -13  -1   -0.11    0.12
   8 -13  -1    0.26    0.10
   8 -13  -1    0.18    0.11
  -9  13   1    0.18    0.06
  -9  13   1    0.10    0.10
  -9  13   1    0.22    0.21
   9 -13  -1    0.16    0.09
   9 -13  -1    0.10    0.09
 -10  13   1   -0.13    0.16
 -10  13   1    0.00    0.09
  10 -13  -1    0.00    0.07
  10 -13  -1    0.04    0.08
 -11  13   1   -0.10    0.13
 -11  13   1    0.03    0.09
  11 -13  -1    0.15    0.11
  11 -13  -1    0.09    0.07
 -12  13   1    0.01    0.10
 -12  13   1   -0.07    0.06
  12 -13  -1   -0.04    0.06
  10  14   1    0.18    0.11
 -10 -14  -1    0.27    0.15
   9  14   1    0.13    0.12
   9  14   1   -0.07    0.11
  -9 -14  -1    0.36    0.21
  -9 -14  -1   -0.03    0.13
   8  14   1    0.22    0.13
   8  14   1    0.13    0.12
  -8 -14  -1    0.30    0.20
  -8 -14  -1    0.02    0.13
   7  14   1    0.09    0.13
   7  14   1    0.18    0.15
  -7 -14  -1    0.04    0.07
  -7 -14  -1    0.14    0.22
  -7 -14  -1    0.04    0.13
   6  14   1    0.09    0.14
   6  14   1    0.21    0.15
   6  14   1   -0.37    0.15
   6  14   1    0.09    0.11
  -6 -14  -1    0.40    0.13
  -6 -14  -1    0.07    0.08
  -6 -14  -1    0.19    0.19
  -6 -14  -1    0.00    0.11
   5  14   1    0.20    0.16
   5  14   1   -0.06    0.15
   5  14   1    0.07    0.15
   5  14   1    0.05    0.12
  -5 -14  -1    0.10    0.20
  -5 -14  -1    0.03    0.14
  -5 -14  -1    0.22    0.19
  -5 -14  -1   -0.02    0.08
   4  14   1    0.48    0.15
   4  14   1    0.58    0.18
   4  14   1    0.16    0.20
   4  14   1    0.59    0.19
   4  14   1    0.63    0.20
  -4 -14  -1    0.19    0.22
  -4 -14  -1    0.76    0.19
  -4 -14  -1    0.56    0.13
  -4 -14  -1    0.34    0.18
   3  14   1    0.17    0.16
   3  14   1    0.13    0.15
   3  14   1    0.14    0.17
   3  14   1    0.00    0.16
   3  14   1    0.10    0.15
  -3 -14  -1   -0.04    0.09
  -3 -14  -1    0.03    0.22
   2  14   1    1.07    0.21
   2  14   1    0.62    0.22
   2  14   1    0.68    0.20
   2  14   1    1.16    0.17
   2  14   1    0.49    0.20
   2  14   1    0.92    0.20
  -2 -14  -1    0.60    0.15
  -2 -14  -1    0.64    0.22
   1  14   1    0.27    0.18
   1  14   1    0.29    0.15
   1  14   1    0.31    0.19
   1  14   1    0.23    0.13
   1  14   1    0.37    0.11
   1  14   1    0.21    0.13
  -1 -14  -1    0.18    0.11
  -1 -14  -1    0.26    0.15
  -1 -14  -1   -0.24    0.21
  -1 -14  -1    0.70    0.18
   0  14   1    1.01    0.21
   0  14   1    0.87    0.18
   0  14   1    1.26    0.22
   0  14   1    0.99    0.20
   0  14   1    1.43    0.29
   0 -14  -1    0.77    0.20
   0 -14  -1    1.04    0.21
   0 -14  -1    0.50    0.16
  -1  14   1    0.05    0.17
  -1  14   1    0.11    0.10
  -1  14   1   -0.16    0.19
  -1  14   1   -0.15    0.12
  -1  14   1   -0.02    0.10
  -1  14   1   -0.29    0.14
   1 -14  -1    0.19    0.13
   1 -14  -1    0.06    0.10
   1 -14  -1   -0.08    0.12
   1 -14  -1   -0.03    0.10
  -2  14   1    0.12    0.11
  -2  14   1    0.02    0.16
  -2  14   1    0.02    0.13
  -2  14   1   -0.01    0.09
  -2  14   1   -0.08    0.17
   2 -14  -1    0.02    0.13
   2 -14  -1    0.03    0.10
   2 -14  -1    0.10    0.12
   2 -14  -1   -0.17    0.09
   2 -14  -1   -0.07    0.09
  -3  14   1    1.24    0.23
  -3  14   1    1.22    0.21
  -3  14   1    1.23    0.28
  -3  14   1    1.93    0.31
   3 -14  -1    1.14    0.21
   3 -14  -1    0.67    0.19
   3 -14  -1    1.37    0.23
   3 -14  -1    1.31    0.23
   3 -14  -1    0.96    0.24
  -4  14   1    0.81    0.27
  -4  14   1    1.12    0.24
  -4  14   1    1.22    0.21
  -4  14   1    0.95    0.34
   4 -14  -1    1.30    0.25
   4 -14  -1    1.35    0.21
   4 -14  -1    1.45    0.24
   4 -14  -1    1.14    0.25
  -5  14   1   -0.21    0.11
  -5  14   1    0.08    0.19
  -5  14   1   -0.02    0.09
   5 -14  -1    0.18    0.10
   5 -14  -1    0.09    0.11
   5 -14  -1   -0.01    0.11
   5 -14  -1    0.06    0.08
   5 -14  -1   -0.05    0.11
  -6  14   1    0.40    0.16
  -6  14   1    0.20    0.09
  -6  14   1    0.24    0.21
   6 -14  -1    0.11    0.12
   6 -14  -1    0.01    0.12
   6 -14  -1    0.24    0.12
   6 -14  -1    0.29    0.11
  -7  14   1    0.16    0.16
  -7  14   1    0.09    0.10
  -7  14   1    0.00    0.06
   7 -14  -1   -0.02    0.09
   7 -14  -1   -0.01    0.11
   7 -14  -1    0.14    0.12
   7 -14  -1    0.05    0.09
  -8  14   1   -0.03    0.06
  -8  14   1   -0.01    0.13
  -8  14   1    0.00    0.09
   8 -14  -1    0.04    0.08
   8 -14  -1   -0.07    0.09
  -9  14   1    0.07    0.11
  -9  14   1    0.03    0.05
   9 -14  -1    0.03    0.08
   9 -14  -1    0.04    0.09
 -10  14   1   -0.11    0.14
 -10  14   1   -0.01    0.08
  10 -14  -1    0.13    0.07
  10 -14  -1    0.09    0.09
 -11  14   1   -0.13    0.11
 -11  14   1    0.00    0.09
  11 -14  -1   -0.06    0.08
  11 -14  -1    0.00    0.06
   9  15   1    0.06    0.12
  -9 -15  -1   -0.26    0.14
  -9 -15  -1    0.04    0.15
   8  15   1    0.03    0.09
   8  15   1    0.12    0.12
  -8 -15  -1    0.36    0.20
   7  15   1    0.07    0.12
   7  15   1    0.03    0.11
  -7 -15  -1    0.28    0.22
  -7 -15  -1   -0.04    0.06
  -7 -15  -1   -0.20    0.15
   6  15   1    0.72    0.18
   6  15   1    0.99    0.21
  -6 -15  -1    0.63    0.13
  -6 -15  -1    1.09    0.20
  -6 -15  -1    0.26    0.24
   5  15   1    0.04    0.14
   5  15   1   -0.11    0.16
   5  15   1   -0.11    0.12
   5  15   1   -0.02    0.14
  -5 -15  -1    0.14    0.22
  -5 -15  -1    0.11    0.09
   4  15   1    0.03    0.15
   4  15   1    0.14    0.18
   4  15   1   -0.02    0.14
   4  15   1    0.18    0.15
  -4 -15  -1    0.28    0.24
  -4 -15  -1   -0.14    0.09
   3  15   1    0.19    0.19
   3  15   1   -0.05    0.15
   3  15   1    0.15    0.18
   3  15   1    0.02    0.16
   3  15   1   -0.30    0.13
  -3 -15  -1   -0.03    0.10
  -3 -15  -1    0.11    0.32
   2  15   1    0.02    0.14
   2  15   1   -0.02    0.15
   2  15   1   -0.11    0.12
   2  15   1    0.16    0.10
   2  15   1    0.57    0.17
   2  15   1    0.25    0.18
  -2 -15  -1    0.12    0.17
  -2 -15  -1    0.16    0.10
  -2 -15  -1   -0.03    0.21
   1  15   1    0.16    0.16
   1  15   1    0.17    0.19
   1  15   1    0.15    0.11
   1  15   1   -0.22    0.14
   1  15   1    0.28    0.15
   1  15   1    0.06    0.18
  -1 -15  -1   -0.11    0.09
  -1 -15  -1    0.06    0.16
   0  15   1    0.22    0.12
   0  15   1    0.28    0.19
   0  15   1    0.50    0.16
   0  15   1   -0.19    0.16
   0  15   1    0.22    0.19
   0  15   1    0.55    0.16
   0 -15  -1    0.16    0.12
   0 -15  -1    0.41    0.15
   0 -15  -1    0.35    0.17
  -1  15   1    0.40    0.28
  -1  15   1    0.81    0.17
  -1  15   1    0.47    0.15
  -1  15   1    0.39    0.15
  -1  15   1    0.54    0.21
   1 -15  -1    0.62    0.13
   1 -15  -1    0.14    0.12
   1 -15  -1    0.58    0.17
  -2  15   1    0.33    0.24
  -2  15   1    0.05    0.18
  -2  15   1    0.14    0.13
  -2  15   1   -0.10    0.13
  -2  15   1    0.10    0.11
   2 -15  -1    0.19    0.14
   2 -15  -1    0.00    0.10
   2 -15  -1    0.16    0.11
   2 -15  -1    0.12    0.12
  -3  15   1    0.01    0.10
  -3  15   1    0.08    0.20
  -3  15   1    0.02    0.20
  -3  15   1    0.03    0.13
   3 -15  -1    0.01    0.15
   3 -15  -1   -0.04    0.08
   3 -15  -1    0.16    0.11
   3 -15  -1    0.02    0.10
  -4  15   1    2.14    0.38
  -4  15   1    1.33    0.27
  -4  15   1    1.94    0.30
   4 -15  -1    1.74    0.27
   4 -15  -1    2.25    0.31
   4 -15  -1    1.66    0.30
  -5  15   1    6.55    0.87
  -5  15   1    5.45    0.93
  -5  15   1    6.75    0.88
   5 -15  -1    7.58    0.89
   5 -15  -1    7.77    0.90
   5 -15  -1    5.46    0.86
  -6  15   1    0.16    0.09
  -6  15   1    0.14    0.15
   6 -15  -1    0.14    0.11
   6 -15  -1    0.22    0.12
   6 -15  -1    0.08    0.09
   6 -15  -1   -0.02    0.12
  -7  15   1    0.46    0.12
  -7  15   1    0.00    0.07
  -7  15   1   -0.11    0.14
   7 -15  -1    0.19    0.09
   7 -15  -1    0.11    0.11
  -8  15   1    0.06    0.06
  -8  15   1    0.26    0.10
   8 -15  -1    0.15    0.08
   8 -15  -1    0.03    0.10
  -9  15   1    0.14    0.09
  -9  15   1   -0.15    0.14
  -9  15   1   -0.01    0.05
   9 -15  -1    0.03    0.08
   9 -15  -1    0.07    0.10
 -10  15   1    0.09    0.07
 -10  15   1   -0.32    0.11
  10 -15  -1   -0.03    0.06
  10 -15  -1    0.05    0.08
 -11  15   1    0.00    0.09
  11 -15  -1    0.05    0.08
  11 -15  -1   -0.05    0.07
   8  16   1    0.11    0.10
   8  16   1   -0.14    0.10
  -8 -16  -1    0.00    0.15
   7  16   1    0.00    0.12
   7  16   1    0.09    0.12
  -7 -16  -1    0.14    0.17
   6  16   1    0.05    0.16
   6  16   1    0.11    0.13
  -6 -16  -1    0.09    0.21
   5  16   1    0.33    0.16
   5  16   1    0.27    0.17
  -5 -16  -1    0.11    0.08
  -5 -16  -1    0.19    0.22
   4  16   1    0.55    0.18
   4  16   1    0.29    0.19
  -4 -16  -1    0.28    0.11
   3  16   1    1.94    0.31
   3  16   1    1.21    0.29
   3  16   1    1.06    0.30
   3  16   1    1.48    0.29
  -3 -16  -1    1.68    0.24
   2  16   1    0.38    0.16
   2  16   1    0.09    0.17
   2  16   1   -0.03    0.17
   2  16   1    0.14    0.15
   2  16   1   -0.51    0.17
   2  16   1   -0.02    0.10
  -2 -16  -1   -0.08    0.10
  -2 -16  -1    0.03    0.18
   1  16   1   -0.06    0.13
   1  16   1    0.14    0.18
   1  16   1    0.08    0.15
   1  16   1   -0.16    0.15
   1  16   1    0.10    0.11
  -1 -16  -1   -0.19    0.16
  -1 -16  -1   -0.21    0.09
   0  16   1    0.06    0.19
   0  16   1    0.15    0.16
   0  16   1    0.03    0.12
   0  16   1    0.44    0.21
   0  16   1    0.59    0.21
   0 -16  -1    0.24    0.19
   0 -16  -1   -0.01    0.12
   0 -16  -1    0.03    0.22
  -1  16   1   -0.04    0.15
  -1  16   1    0.31    0.17
  -1  16   1    0.08    0.12
  -1  16   1    0.13    0.18
  -1  16   1    0.13    0.16
   1 -16  -1    0.24    0.22
   1 -16  -1   -0.08    0.10
   1 -16  -1    0.11    0.16
  -2  16   1    0.54    0.17
  -2  16   1    0.15    0.19
  -2  16   1   -0.35    0.20
  -2  16   1    0.25    0.13
   2 -16  -1    0.04    0.11
   2 -16  -1    0.20    0.18
   2 -16  -1    0.42    0.15
   2 -16  -1    0.65    0.13
  -3  16   1    0.29    0.13
  -3  16   1    0.42    0.15
  -3  16   1    0.33    0.19
  -3  16   1   -0.34    0.38
   3 -16  -1    0.06    0.15
   3 -16  -1    0.07    0.09
   3 -16  -1    0.45    0.12
   3 -16  -1    0.94    0.20
  -4  16   1    1.22    0.33
  -4  16   1    1.26    0.23
  -4  16   1    1.10    0.21
   4 -16  -1    1.21    0.21
   4 -16  -1    1.13    0.25
   4 -16  -1    1.14    0.24
  -5  16   1    0.16    0.10
  -5  16   1    0.17    0.17
   5 -16  -1    0.30    0.14
   5 -16  -1    0.42    0.11
   5 -16  -1   -0.02    0.08
   5 -16  -1    0.17    0.13
  -6  16   1    0.20    0.09
  -6  16   1    0.01    0.15
   6 -16  -1    0.24    0.10
   6 -16  -1    0.33    0.14
  -7  16   1    0.09    0.14
  -7  16   1    0.18    0.08
   7 -16  -1    0.12    0.12
   7 -16  -1    0.21    0.09
  -8  16   1    0.44    0.15
  -8  16   1    0.17    0.07
   8 -16  -1    0.38    0.14
   8 -16  -1    0.16    0.09
  -9  16   1    0.03    0.05
  -9  16   1   -0.14    0.13
   9 -16  -1    0.14    0.07
   9 -16  -1    0.10    0.09
 -10  16   1   -0.21    0.08
  10 -16  -1    0.03    0.07
  10 -16  -1    0.04    0.06
   7  17   1    0.22    0.13
   7  17   1    0.22    0.13
   6  17   1    0.20    0.14
   6  17   1    0.17    0.14
  -6 -17  -1    0.00    0.06
  -6 -17  -1    0.15    0.16
   5  17   1    0.60    0.17
   5  17   1    0.58    0.20
  -5 -17  -1   -0.11    0.16
  -5 -17  -1    0.31    0.09
   4  17   1    0.42    0.17
   4  17   1    0.66    0.20
  -4 -17  -1    0.22    0.09
   3  17   1    0.00    0.16
   3  17   1    0.15    0.16
  -3 -17  -1   -0.02    0.09
   2  17   1    0.62    0.22
   2  17   1    0.53    0.14
   2  17   1    0.43    0.19
   2  17   1    0.61    0.18
  -2 -17  -1    0.23    0.11
   1  17   1   -0.33    0.23
   1  17   1    0.29    0.19
   1  17   1    0.06    0.16
   1  17   1    0.48    0.16
   1  17   1    0.12    0.11
  -1 -17  -1   -0.05    0.10
  -1 -17  -1    0.09    0.18
   0  17   1    0.49    0.14
   0  17   1    0.58    0.22
   0  17   1    0.27    0.21
   0  17   1    0.71    0.18
   0  17   1    0.67    0.19
   0 -17  -1    0.62    0.19
   0 -17  -1    0.42    0.13
  -1  17   1    0.40    0.38
  -1  17   1    0.39    0.13
  -1  17   1    0.24    0.15
  -1  17   1    0.43    0.16
   1 -17  -1    0.78    0.20
   1 -17  -1    0.18    0.11
  -2  17   1    0.40    0.15
  -2  17   1    0.31    0.11
  -2  17   1    0.03    0.19
   2 -17  -1    0.45    0.18
   2 -17  -1    0.01    0.10
  -3  17   1    0.17    0.19
  -3  17   1    0.47    0.12
  -3  17   1    0.60    0.16
   3 -17  -1    0.46    0.13
   3 -17  -1    0.58    0.16
  -4  17   1    0.71    0.16
  -4  17   1    0.41    0.13
  -4  17   1    0.19    0.18
   4 -17  -1    1.14    0.22
   4 -17  -1    0.68    0.14
  -5  17   1    0.15    0.17
  -5  17   1   -0.05    0.08
   5 -17  -1    0.10    0.13
   5 -17  -1    0.00    0.08
   5 -17  -1    0.02    0.07
  -6  17   1    0.21    0.15
  -6  17   1    0.09    0.08
   6 -17  -1    0.48    0.15
   6 -17  -1    0.22    0.09
  -7  17   1    0.08    0.07
   7 -17  -1    0.03    0.12
   7 -17  -1    0.14    0.08
  -8  17   1   -0.07    0.05
  -8  17   1   -0.22    0.12
   8 -17  -1    0.03    0.09
   8 -17  -1    0.05    0.07
  -9  17   1   -0.07    0.10
   9 -17  -1   -0.04    0.10
   9 -17  -1    0.03    0.06
   6  18   1    0.17    0.14
   6  18   1   -0.01    0.12
   5  18   1   -0.06    0.13
   5  18   1    0.16    0.15
  -5 -18  -1   -0.02    0.06
   4  18   1    0.15    0.16
   4  18   1    0.36    0.16
  -4 -18  -1    0.01    0.07
   3  18   1    0.39    0.19
   3  18   1    0.37    0.19
  -3 -18  -1    0.12    0.08
   2  18   1    0.01    0.18
   2  18   1   -0.22    0.14
   2  18   1   -0.15    0.10
   2  18   1    0.19    0.14
  -2 -18  -1    0.09    0.09
   1  18   1    0.19    0.16
   1  18   1    0.38    0.17
   1  18   1    0.35    0.20
   1  18   1    0.15    0.12
  -1 -18  -1   -0.10    0.09
   0  18   1   -0.08    0.10
   0  18   1    0.17    0.16
   0  18   1    0.10    0.15
   0 -18  -1    0.11    0.10
   0 -18  -1    0.06    0.16
  -1  18   1    0.05    0.15
  -1  18   1    0.20    0.12
  -1  18   1    0.07    0.14
   1 -18  -1    0.20    0.15
   1 -18  -1   -0.06    0.08
  -2  18   1   -0.06    0.10
  -2  18   1    0.12    0.15
  -2  18   1    0.02    0.12
   2 -18  -1    0.07    0.10
   2 -18  -1   -0.10    0.12
  -3  18   1    0.25    0.17
  -3  18   1    0.15    0.11
  -3  18   1    0.00    0.13
   3 -18  -1    0.32    0.14
   3 -18  -1   -0.03    0.08
  -4  18   1   -0.19    0.12
  -4  18   1    0.04    0.08
  -4  18   1    0.04    0.15
   4 -18  -1   -0.01    0.08
   4 -18  -1    0.10    0.12
  -5  18   1    0.16    0.09
  -5  18   1    0.06    0.15
   5 -18  -1    0.41    0.15
   5 -18  -1    0.21    0.09
   5 -18  -1    0.11    0.09
  -6  18   1    0.14    0.12
  -6  18   1   -0.03    0.06
   6 -18  -1   -0.10    0.08
   6 -18  -1    0.06    0.10
  -7  18   1    0.06    0.06
  -7  18   1   -0.16    0.11
   7 -18  -1    0.20    0.10
   7 -18  -1    0.11    0.07
  -8  18   1   -0.04    0.09
  -8  18   1   -0.07    0.05
   8 -18  -1   -0.03    0.06
   8 -18  -1    0.11    0.10
   5  19   1    0.08    0.12
   5  19   1    0.29    0.13
   4  19   1    0.08    0.13
   4  19   1    0.09    0.13
  -4 -19  -1    0.01    0.06
   3  19   1   -0.04    0.13
   3  19   1    0.14    0.12
  -3 -19  -1    0.03    0.07
   2  19   1    0.34    0.19
   2  19   1   -0.13    0.13
   2  19   1    0.69    0.19
  -2 -19  -1    0.06    0.07
   1  19   1    0.18    0.14
   1  19   1    0.05    0.10
   1  19   1    0.26    0.16
  -1 -19  -1   -0.04    0.08
   0  19   1    0.34    0.15
   0  19   1    0.63    0.15
   0  19   1   -0.04    0.12
   0 -19  -1    0.29    0.11
  -1  19   1    0.19    0.13
  -1  19   1   -0.08    0.12
  -1  19   1    0.04    0.10
   1 -19  -1    0.12    0.14
   1 -19  -1    0.02    0.08
  -2  19   1    0.16    0.11
  -2  19   1    0.31    0.15
  -2  19   1    0.22    0.13
   2 -19  -1    0.19    0.14
   2 -19  -1    0.02    0.08
  -3  19   1   -0.19    0.09
  -3  19   1    0.14    0.14
  -3  19   1    0.01    0.09
   3 -19  -1   -0.01    0.12
   3 -19  -1   -0.07    0.08
  -4  19   1   -0.15    0.07
  -4  19   1    0.09    0.13
   4 -19  -1   -0.17    0.07
   4 -19  -1    0.10    0.12
  -5  19   1    0.00    0.07
  -5  19   1    0.00    0.09
   5 -19  -1    0.14    0.11
   5 -19  -1   -0.11    0.06
  -6  19   1    0.46    0.15
  -6  19   1    0.04    0.06
   6 -19  -1    0.01    0.10
   3  20   1    0.01    0.13
   2  20   1    0.42    0.15
  -2 -20  -1    0.22    0.08
   1  20   1    0.82    0.18
   1  20   1    0.47    0.13
   0  20   1    0.20    0.12
   0  20   1    0.09    0.10
   0 -20  -1   -0.06    0.07
  -1  20   1   -0.10    0.11
  -1  20   1   -0.06    0.11
  -1  20   1    0.02    0.11
   1 -20  -1   -0.02    0.07
  -2  20   1    0.01    0.10
  -2  20   1    0.03    0.10
  -2  20   1    0.04    0.08
   2 -20  -1   -0.08    0.06
   2 -20  -1   -0.11    0.10
  -3  20   1   -0.04    0.08
   3 -20  -1    0.01    0.06
   3 -20  -1    0.04    0.14
  -4  20   1    0.01    0.07
   4 -20  -1    0.07    0.13
   4 -20  -1    0.05    0.05
   4 -20   2    0.02    0.04
   4 -20   2    0.12    0.09
  -4  20  -2    0.19    0.07
  -4  20  -2    0.06    0.09
   3 -20   2   -0.20    0.09
   3 -20   2   -0.06    0.05
  -3  20  -2   -0.07    0.07
  -3  20  -2    0.04    0.09
   2 -20   2    0.08    0.07
   2 -20   2    0.16    0.12
  -2  20  -2    0.06    0.08
  -2  20  -2    0.14    0.11
   1 -20   2   -0.07    0.07
  -1  20  -2    0.02    0.10
  -1  20  -2    0.04    0.10
  -1  20  -2   -0.07    0.09
   0 -20   2   -0.01    0.07
   0  20  -2   -0.08    0.08
   0  20  -2    0.01    0.12
   0  20  -2    0.04    0.11
  -1 -20   2    0.03    0.06
   1  20  -2    0.13    0.10
   1  20  -2    0.05    0.12
   1  20  -2    0.03    0.11
  -2 -20   2    0.49    0.11
   2  20  -2    0.86    0.19
  -3 -20   2   -0.01    0.06
   3  20  -2    0.07    0.12
   6 -19   2    0.11    0.08
  -6  19  -2   -0.06    0.05
   5 -19   2    0.05    0.07
   5 -19   2    0.06    0.09
  -5  19  -2   -0.08    0.08
  -5  19  -2   -0.01    0.06
   4 -19   2    0.09    0.10
   4 -19   2    0.03    0.07
  -4  19  -2   -0.01    0.07
  -4  19  -2    0.01    0.11
   3 -19   2    0.39    0.13
   3 -19   2   -0.05    0.06
  -3  19  -2   -0.01    0.11
  -3  19  -2    0.08    0.12
  -3  19  -2    0.23    0.10
   2 -19   2    0.22    0.12
   2 -19   2    0.02    0.08
  -2  19  -2   -0.02    0.08
  -2  19  -2    0.18    0.13
  -2  19  -2    0.03    0.10
   1 -19   2   -0.01    0.12
   1 -19   2   -0.02    0.08
  -1  19  -2   -0.01    0.13
  -1  19  -2   -0.05    0.09
  -1  19  -2    0.08    0.11
   0 -19   2   -0.12    0.08
   0  19  -2    0.05    0.14
   0  19  -2    0.00    0.10
   0  19  -2    0.22    0.13
  -1 -19   2   -0.12    0.08
   1  19  -2    0.08    0.13
   1  19  -2   -0.08    0.11
   1  19  -2    0.03    0.14
  -2 -19   2   -0.03    0.08
   2  19  -2    0.06    0.12
   2  19  -2    0.11    0.14
   2  19  -2   -0.07    0.13
  -3 -19   2    0.25    0.09
   3  19  -2    0.44    0.15
   3  19  -2    0.41    0.16
   4  19  -2    0.28    0.16
   4  19  -2    0.26    0.13
  -5 -19   2    0.27    0.07
   5  19  -2    0.30    0.15
   5  19  -2    0.46    0.14
   7 -18   2   -0.18    0.06
   7 -18   2    0.01    0.08
  -7  18  -2   -0.07    0.05
   6 -18   2   -0.16    0.09
   6 -18   2    0.03    0.09
  -6  18  -2    0.16    0.07
  -6  18  -2   -0.10    0.10
   5 -18   2    0.15    0.12
   5 -18   2    0.13    0.07
  -5  18  -2    0.07    0.08
  -5  18  -2    0.04    0.13
   4 -18   2   -0.01    0.06
   4 -18   2    0.08    0.11
  -4  18  -2    0.07    0.13
  -4  18  -2   -0.05    0.07
   3 -18   2    0.21    0.12
   3 -18   2   -0.01    0.08
  -3  18  -2    0.09    0.10
  -3  18  -2    0.15    0.12
  -3  18  -2    0.11    0.14
   2 -18   2    0.07    0.09
   2 -18   2    0.34    0.14
  -2  18  -2    0.08    0.11
  -2  18  -2    0.10    0.10
  -2  18  -2    0.05    0.15
   1 -18   2   -0.08    0.08
   1 -18   2    0.21    0.14
  -1  18  -2    0.06    0.10
  -1  18  -2    0.19    0.13
  -1  18  -2    0.20    0.17
   0 -18   2    0.02    0.08
   0 -18   2    0.10    0.16
   0  18  -2    0.24    0.15
   0  18  -2    0.12    0.11
   0  18  -2    0.26    0.14
   0  18  -2   -0.35    0.12
  -1 -18   2    0.02    0.09
   1  18  -2    0.50    0.17
   1  18  -2    0.27    0.12
   1  18  -2    0.29    0.14
   1  18  -2   -0.10    0.14
  -2 -18   2    0.19    0.10
   2  18  -2    0.38    0.14
   2  18  -2    0.63    0.15
   2  18  -2    0.53    0.18
   2  18  -2   -0.02    0.14
  -3 -18   2    0.14    0.09
   3  18  -2    0.03    0.15
   3  18  -2    0.48    0.14
   3  18  -2    0.32    0.17
  -4 -18   2   -0.04    0.07
   4  18  -2   -0.08    0.14
   4  18  -2    0.20    0.15
  -5 -18   2   -0.06    0.06
   5  18  -2    0.12    0.14
   5  18  -2    0.12    0.14
   6  18  -2    0.29    0.16
   6  18  -2    0.42    0.15
   7  18  -2    0.09    0.13
   8 -17   2    0.02    0.08
   8 -17   2   -0.06    0.06
  -8  17  -2   -0.08    0.04
   7 -17   2    0.13    0.10
   7 -17   2    0.12    0.07
  -7  17  -2    0.12    0.16
  -7  17  -2    0.06    0.06
   6 -17   2    0.76    0.14
   6 -17   2    0.84    0.16
  -6  17  -2    0.25    0.16
  -6  17  -2    0.50    0.11
   5 -17   2    0.07    0.07
   5 -17   2    0.28    0.13
   5 -17   2    0.31    0.09
  -5  17  -2    0.09    0.08
  -5  17  -2    0.04    0.15
   4 -17   2    0.08    0.09
   4 -17   2    0.14    0.12
   4 -17   2   -0.05    0.08
  -4  17  -2    0.08    0.18
  -4  17  -2   -0.02    0.08
  -4  17  -2   -0.06    0.11
   3 -17   2    0.05    0.08
   3 -17   2    0.01    0.12
   3 -17   2   -0.14    0.10
  -3  17  -2   -0.07    0.19
  -3  17  -2    0.09    0.11
  -3  17  -2   -0.07    0.08
   2 -17   2    0.11    0.13
   2 -17   2    0.01    0.09
  -2  17  -2   -0.16    0.14
  -2  17  -2   -0.07    0.10
  -2  17  -2    0.04    0.10
   1 -17   2   -0.05    0.08
   1 -17   2    0.20    0.13
  -1  17  -2    0.04    0.12
  -1  17  -2    0.03    0.11
  -1  17  -2    0.12    0.15
   0 -17   2   -0.05    0.09
   0 -17   2    0.09    0.14
   0  17  -2    0.18    0.14
   0  17  -2    0.01    0.11
   0  17  -2   -0.22    0.22
   0  17  -2    0.11    0.12
   0  17  -2    0.25    0.11
  -1 -17   2    0.04    0.10
  -1 -17   2    0.22    0.17
   1  17  -2    0.28    0.18
   1  17  -2    0.42    0.14
   1  17  -2    0.18    0.23
   1  17  -2    0.19    0.15
   1  17  -2    0.38    0.12
  -2 -17   2   -0.07    0.09
   2  17  -2   -0.04    0.14
   2  17  -2    0.15    0.14
   2  17  -2    0.10    0.15
   2  17  -2   -0.06    0.12
  -3 -17   2    0.12    0.09
   3  17  -2    0.04    0.13
   3  17  -2    0.26    0.15
   3  17  -2    0.21    0.14
  -4 -17   2   -0.19    0.16
  -4 -17   2    0.12    0.09
   4  17  -2    0.28    0.17
   4  17  -2    0.34    0.14
  -5 -17   2    0.26    0.20
  -5 -17   2    0.74    0.12
   5  17  -2    0.59    0.19
   5  17  -2    0.64    0.16
  -6 -17   2   -0.12    0.16
  -6 -17   2    0.02    0.06
   6  17  -2    0.09    0.10
   6  17  -2    0.05    0.13
   7  17  -2    0.66    0.18
   7  17  -2    0.51    0.15
  -8 -17   2   -0.04    0.11
   8  17  -2    0.31    0.11
   8  17  -2   -0.15    0.12
   9 -16   2    0.03    0.06
   9 -16   2    0.01    0.07
  -9  16  -2   -0.10    0.12
  -9  16  -2   -0.06    0.04
   8 -16   2    0.45    0.10
   8 -16   2    0.44    0.12
  -8  16  -2    0.43    0.09
   7 -16   2    0.03    0.09
   7 -16   2   -0.01    0.07
  -7  16  -2    0.01    0.06
  -7  16  -2    0.07    0.12
   6 -16   2    0.13    0.10
   6 -16   2    0.17    0.09
  -6  16  -2    0.20    0.14
  -6  16  -2    0.16    0.08
   5 -16   2    1.68    0.28
   5 -16   2    1.96    0.30
  -5  16  -2    2.57    0.39
  -5  16  -2    1.87    0.28
   4 -16   2    0.00    0.11
   4 -16   2   -0.05    0.07
   4 -16   2   -0.16    0.14
   4 -16   2    0.06    0.10
  -4  16  -2    0.06    0.16
  -4  16  -2   -0.05    0.08
  -4  16  -2   -0.05    0.11
   3 -16   2    0.11    0.12
   3 -16   2   -0.23    0.13
   3 -16   2   -0.01    0.08
   3 -16   2   -0.05    0.10
  -3  16  -2    0.16    0.11
  -3  16  -2   -0.12    0.17
  -3  16  -2    0.02    0.09
  -3  16  -2   -0.66    0.55
   2 -16   2    0.12    0.12
   2 -16   2    0.03    0.09
   2 -16   2   -0.10    0.08
   2 -16   2    0.15    0.15
  -2  16  -2   -0.12    0.25
  -2  16  -2   -0.01    0.10
  -2  16  -2   -0.02    0.18
  -2  16  -2    0.11    0.10
   1 -16   2    0.10    0.18
   1 -16   2    0.00    0.09
   1 -16   2   -0.04    0.12
  -1  16  -2    0.26    0.18
  -1  16  -2    0.08    0.14
  -1  16  -2    0.17    0.13
  -1  16  -2   -0.19    0.19
  -1  16  -2   -0.04    0.11
   0 -16   2    0.40    0.17
   0 -16   2   -0.28    0.20
   0 -16   2    0.02    0.09
   0  16  -2    0.24    0.14
   0  16  -2   -0.02    0.22
   0  16  -2    0.21    0.15
   0  16  -2    0.31    0.15
   0  16  -2    0.00    0.10
  -1 -16   2    0.70    0.19
  -1 -16   2   -0.03    0.09
   1  16  -2   -0.43    0.22
   1  16  -2    0.10    0.21
   1  16  -2    0.20    0.15
   1  16  -2    0.17    0.10
   1  16  -2    0.27    0.16
   1  16  -2    0.36    0.14
  -2 -16   2   -0.26    0.17
  -2 -16   2   -0.04    0.09
   2  16  -2    0.01    0.12
   2  16  -2    0.09    0.14
   2  16  -2   -0.23    0.09
   2  16  -2    0.13    0.14
   2  16  -2    0.16    0.13
  -3 -16   2    0.65    0.14
   3  16  -2    1.02    0.38
   3  16  -2    0.82    0.19
   3  16  -2    0.71    0.19
   3  16  -2    0.83    0.21
   3  16  -2    0.52    0.21
  -4 -16   2   -0.08    0.08
  -4 -16   2   -0.34    0.18
   4  16  -2   -0.04    0.13
   4  16  -2   -0.21    0.12
   4  16  -2   -0.07    0.20
   4  16  -2    0.26    0.14
  -5 -16   2    0.00    0.08
  -5 -16   2    0.01    0.19
   5  16  -2    0.16    0.13
   5  16  -2    0.03    0.14
  -6 -16   2    0.11    0.07
  -6 -16   2   -0.06    0.20
   6  16  -2    0.11    0.14
   6  16  -2    0.10    0.14
  -7 -16   2    0.20    0.18
   7  16  -2    0.12    0.13
   7  16  -2    0.23    0.13
  -8 -16   2    0.04    0.15
   8  16  -2   -0.16    0.11
   8  16  -2    0.08    0.09
  -9 -16   2    0.20    0.14
   9  16  -2    0.21    0.14
  10 -15   2    0.01    0.06
  10 -15   2   -0.01    0.09
 -10  15  -2    0.04    0.06
 -10  15  -2   -0.09    0.10
   9 -15   2   -0.13    0.06
   9 -15   2    0.03    0.06
  -9  15  -2   -0.07    0.04
  -9  15  -2    0.04    0.07
   8 -15   2    0.29    0.09
   8 -15   2    0.25    0.10
  -8  15  -2    0.09    0.15
  -8  15  -2    0.49    0.11
  -8  15  -2    0.22    0.07
   7 -15   2    1.21    0.19
  -7  15  -2    1.17    0.21
  -7  15  -2    1.10    0.18
  -7  15  -2    0.82    0.24
   6 -15   2    0.18    0.10
   6 -15   2    0.04    0.10
   6 -15   2   -0.07    0.10
  -6  15  -2    0.01    0.08
  -6  15  -2    0.10    0.15
  -6  15  -2    0.23    0.09
   5 -15   2    0.35    0.14
   5 -15   2    0.71    0.22
   5 -15   2    0.28    0.13
   5 -15   2    0.48    0.12
   5 -15   2    0.34    0.12
  -5  15  -2    0.52    0.13
  -5  15  -2    0.39    0.20
  -5  15  -2    0.27    0.10
   4 -15   2   -0.16    0.07
   4 -15   2    0.31    0.14
   4 -15   2    0.20    0.14
   4 -15   2    0.02    0.13
   4 -15   2   -0.07    0.08
  -4  15  -2   -0.01    0.15
  -4  15  -2   -0.04    0.11
  -4  15  -2    0.06    0.17
   3 -15   2    0.05    0.09
   3 -15   2    0.28    0.11
   3 -15   2    0.29    0.12
   3 -15   2    0.23    0.12
  -3  15  -2    0.20    0.10
  -3  15  -2    0.20    0.10
  -3  15  -2    0.46    0.20
  -3  15  -2   -0.14    0.19
   2 -15   2    0.14    0.11
   2 -15   2    0.16    0.11
   2 -15   2    0.27    0.11
   2 -15   2    0.00    0.08
  -2  15  -2    0.22    0.11
  -2  15  -2   -0.07    0.18
  -2  15  -2    0.28    0.12
  -2  15  -2    0.36    0.18
  -2  15  -2   -0.15    0.13
   1 -15   2   -0.01    0.09
   1 -15   2    0.19    0.12
   1 -15   2   -0.10    0.09
   1 -15   2   -0.09    0.15
  -1  15  -2    0.07    0.12
  -1  15  -2    0.26    0.13
  -1  15  -2    0.18    0.16
  -1  15  -2   -0.08    0.10
  -1  15  -2    0.19    0.16
   0 -15   2    0.77    0.15
   0 -15   2    0.37    0.18
   0 -15   2    1.17    0.21
   0  15  -2    0.64    0.17
   0  15  -2    0.81    0.21
   0  15  -2    0.71    0.18
   0  15  -2    0.83    0.16
   0  15  -2    0.41    0.19
   0  15  -2    0.31    0.21
  -1 -15   2    0.10    0.10
  -1 -15   2   -0.17    0.24
  -1 -15   2    0.16    0.14
   1  15  -2    0.21    0.14
   1  15  -2    0.17    0.19
   1  15  -2    0.08    0.10
   1  15  -2    0.13    0.13
   1  15  -2    0.21    0.15
   1  15  -2    0.01    0.21
  -2 -15   2    1.71    0.28
  -2 -15   2    2.33    0.34
   2  15  -2    1.22    0.30
   2  15  -2    1.56    0.36
   2  15  -2    2.09    0.34
   2  15  -2    2.08    0.29
   2  15  -2    2.16    0.34
  -3 -15   2    0.05    0.18
  -3 -15   2    0.18    0.10
  -3 -15   2   -0.05    0.20
   3  15  -2    0.23    0.16
   3  15  -2    0.21    0.17
   3  15  -2    0.22    0.19
   3  15  -2    0.07    0.13
   3  15  -2    0.35    0.16
  -4 -15   2    0.91    0.19
  -4 -15   2    1.71    0.35
   4  15  -2    1.07    0.24
   4  15  -2    1.01    0.27
   4  15  -2    1.43    0.26
   4  15  -2    1.00    0.25
   4  15  -2    1.22    0.24
  -5 -15   2    0.13    0.09
  -5 -15   2    0.09    0.18
  -5 -15   2    0.30    0.16
   5  15  -2    0.34    0.15
   5  15  -2   -0.40    0.22
   5  15  -2    0.42    0.20
   5  15  -2   -0.11    0.14
   5  15  -2    0.23    0.17
  -6 -15   2    0.09    0.18
  -6 -15   2    0.21    0.16
  -6 -15   2    0.22    0.08
   6  15  -2    0.40    0.16
   6  15  -2    0.51    0.16
  -7 -15   2    0.04    0.17
  -7 -15   2    0.29    0.10
  -7 -15   2    0.17    0.09
  -7 -15   2    0.09    0.10
   7  15  -2    0.28    0.16
   7  15  -2    0.35    0.14
  -8 -15   2    0.03    0.10
  -8 -15   2    0.30    0.11
  -8 -15   2    0.22    0.18
   8  15  -2    0.17    0.12
   8  15  -2   -0.05    0.13
  -9 -15   2    0.14    0.10
  -9 -15   2    0.13    0.16
   9  15  -2    0.01    0.11
  10  15  -2    0.41    0.12
  11 -14   2    0.05    0.07
  11 -14   2    0.00    0.05
 -11  14  -2    0.01    0.12
 -11  14  -2    0.03    0.06
  10 -14   2    0.02    0.07
  10 -14   2    0.03    0.06
 -10  14  -2   -0.06    0.06
 -10  14  -2    0.00    0.12
   9 -14   2    0.03    0.08
   9 -14   2    0.12    0.07
  -9  14  -2    0.05    0.08
  -9  14  -2    0.02    0.05
   8 -14   2    0.11    0.09
   8 -14   2    0.13    0.08
  -8  14  -2    0.14    0.09
  -8  14  -2    0.10    0.16
  -8  14  -2    0.08    0.06
   7 -14   2   -0.03    0.08
   7 -14   2   -0.05    0.08
   7 -14   2    0.09    0.09
  -7  14  -2    0.13    0.14
  -7  14  -2   -0.09    0.06
  -7  14  -2    0.01    0.09
   6 -14   2    1.40    0.26
   6 -14   2    1.28    0.23
   6 -14   2    1.21    0.22
  -6  14  -2    0.66    0.24
  -6  14  -2    1.29    0.20
  -6  14  -2    1.35    0.21
   5 -14   2    0.62    0.16
   5 -14   2    1.47    0.21
   5 -14   2    0.96    0.19
   5 -14   2    0.79    0.19
  -5  14  -2    1.05    0.17
  -5  14  -2    0.82    0.25
  -5  14  -2    1.10    0.18
  -5  14  -2    0.75    0.18
   4 -14   2    0.26    0.13
   4 -14   2    0.13    0.13
   4 -14   2    0.11    0.10
   4 -14   2    0.14    0.08
  -4  14  -2    0.58    0.16
  -4  14  -2   -0.35    0.28
  -4  14  -2    0.19    0.18
  -4  14  -2    0.19    0.11
  -4  14  -2    0.12    0.09
   3 -14   2   -0.01    0.07
   3 -14   2   -0.08    0.09
   3 -14   2   -0.12    0.10
   3 -14   2    0.06    0.10
  -3  14  -2   -0.08    0.19
  -3  14  -2    0.01    0.15
  -3  14  -2   -0.08    0.09
  -3  14  -2   -0.03    0.10
   2 -14   2    0.03    0.10
   2 -14   2   -0.03    0.08
   2 -14   2    0.06    0.10
   2 -14   2    0.12    0.12
  -2  14  -2   -0.06    0.10
  -2  14  -2   -0.03    0.17
  -2  14  -2    0.01    0.10
  -2  14  -2   -0.13    0.14
  -2  14  -2    0.00    0.12
   1 -14   2    0.41    0.16
   1 -14   2    0.66    0.13
   1 -14   2    0.32    0.11
   1 -14   2    0.43    0.14
  -1  14  -2    0.55    0.15
  -1  14  -2    0.75    0.23
  -1  14  -2    0.41    0.18
  -1  14  -2    0.49    0.14
  -1  14  -2    0.25    0.13
   0 -14   2    0.96    0.19
   0 -14   2    1.62    0.26
   0 -14   2    1.43    0.23
   0  14  -2    0.83    0.20
   0  14  -2    1.11    0.22
   0  14  -2    1.46    0.21
   0  14  -2    1.05    0.24
   0  14  -2    1.49    0.31
   0  14  -2    0.99    0.24
  -1 -14   2    0.40    0.15
  -1 -14   2    0.12    0.14
  -1 -14   2    0.05    0.09
   1  14  -2    0.19    0.14
   1  14  -2    0.02    0.16
   1  14  -2    0.02    0.09
   1  14  -2    0.08    0.15
   1  14  -2    0.12    0.14
   1  14  -2    0.01    0.13
  -2 -14   2    0.00    0.09
  -2 -14   2    0.04    0.17
  -2 -14   2    0.28    0.16
   2  14  -2    0.20    0.10
   2  14  -2    0.09    0.15
   2  14  -2    0.29    0.15
   2  14  -2    0.16    0.19
   2  14  -2    0.05    0.15
   2  14  -2    0.10    0.13
  -3 -14   2   -0.05    0.17
  -3 -14   2    0.03    0.09
  -3 -14   2    0.30    0.18
   3  14  -2    0.01    0.12
   3  14  -2    0.05    0.13
   3  14  -2    0.28    0.17
   3  14  -2    0.13    0.13
   3  14  -2    0.22    0.27
  -4 -14   2    0.32    0.14
  -4 -14   2    0.04    0.16
  -4 -14   2    0.21    0.18
  -4 -14   2    0.20    0.10
   4  14  -2    0.11    0.13
   4  14  -2    0.12    0.19
   4  14  -2    0.08    0.17
   4  14  -2    0.29    0.14
   4  14  -2   -0.01    0.13
  -5 -14   2    0.11    0.08
  -5 -14   2    0.20    0.16
  -5 -14   2    0.20    0.18
  -5 -14   2    0.14    0.14
   5  14  -2    0.14    0.14
   5  14  -2   -0.02    0.17
   5  14  -2    0.02    0.12
   5  14  -2   -0.05    0.17
   5  14  -2    0.15    0.12
  -6 -14   2    0.10    0.08
  -6 -14   2    0.18    0.11
  -6 -14   2    0.15    0.20
  -6 -14   2   -0.02    0.13
  -6 -14   2    0.02    0.15
   6  14  -2   -0.11    0.15
   6  14  -2    0.03    0.13
   6  14  -2    0.12    0.12
   6  14  -2    0.36    0.18
  -7 -14   2    0.16    0.13
  -7 -14   2    0.16    0.07
  -7 -14   2    0.18    0.12
  -7 -14   2    0.11    0.17
   7  14  -2    0.24    0.13
   7  14  -2    0.15    0.13
  -8 -14   2   -0.02    0.10
  -8 -14   2   -0.02    0.10
  -8 -14   2    0.21    0.19
   8  14  -2   -0.05    0.12
   8  14  -2    0.12    0.12
  -9 -14   2    0.06    0.10
  -9 -14   2    0.11    0.18
  -9 -14   2    0.25    0.10
   9  14  -2   -0.05    0.09
 -10 -14   2    0.28    0.11
 -10 -14   2    0.24    0.16
  10  14  -2    0.51    0.13
  11 -13   2   -0.10    0.06
  11 -13   2   -0.01    0.06
 -11  13  -2   -0.06    0.07
 -11  13  -2   -0.06    0.11
  10 -13   2    0.00    0.07
  10 -13   2   -0.05    0.09
 -10  13  -2   -0.03    0.08
 -10  13  -2   -0.13    0.15
   9 -13   2    0.02    0.08
   9 -13   2   -0.07    0.08
  -9  13  -2    0.03    0.05
  -9  13  -2    0.01    0.09
   8 -13   2    0.03    0.08
   8 -13   2   -0.04    0.08
   8 -13   2   -0.06    0.09
   8 -13   2    0.08    0.14
  -8  13  -2   -0.11    0.09
  -8  13  -2    0.04    0.05
  -8  13  -2    0.05    0.20
   7 -13   2    0.12    0.10
   7 -13   2    0.30    0.10
   7 -13   2    0.19    0.10
   7 -13   2    0.10    0.14
  -7  13  -2    0.09    0.07
  -7  13  -2    0.15    0.15
  -7  13  -2    0.15    0.11
   6 -13   2    0.23    0.11
   6 -13   2    0.10    0.10
   6 -13   2    0.05    0.11
  -6  13  -2    0.06    0.08
  -6  13  -2    0.15    0.16
  -6  13  -2    0.10    0.11
   5 -13   2    0.37    0.12
   5 -13   2    0.35    0.11
   5 -13   2    0.27    0.09
   5 -13   2    0.47    0.12
   5 -13   2    0.43    0.15
  -5  13  -2    0.40    0.11
  -5  13  -2    0.21    0.11
  -5  13  -2    0.57    0.13
  -5  13  -2    0.33    0.18
   4 -13   2    0.03    0.11
   4 -13   2   -0.02    0.07
   4 -13   2    0.06    0.09
   4 -13   2   -0.13    0.09
   4 -13   2    0.02    0.08
  -4  13  -2    0.16    0.10
  -4  13  -2   -0.11    0.08
  -4  13  -2    0.05    0.23
  -4  13  -2    0.01    0.09
  -4  13  -2    0.08    0.14
   3 -13   2    0.14    0.09
   3 -13   2    0.09    0.07
   3 -13   2    0.16    0.10
   3 -13   2    0.04    0.10
   3 -13   2    0.05    0.11
  -3  13  -2    0.09    0.09
  -3  13  -2    0.27    0.17
  -3  13  -2    0.00    0.21
  -3  13  -2    0.18    0.10
   2 -13   2    0.06    0.09
   2 -13   2    0.30    0.12
   2 -13   2    0.28    0.13
   2 -13   2    0.14    0.16
   2 -13   2    0.21    0.09
  -2  13  -2    0.04    0.17
  -2  13  -2    0.52    0.17
  -2  13  -2    0.30    0.13
  -2  13  -2    0.07    0.09
  -2  13  -2    0.20    0.11
   1 -13   2    3.11    0.43
   1 -13   2    3.45    0.47
   1 -13   2    3.43    0.45
  -1  13  -2    3.67    0.48
  -1  13  -2    3.36    0.49
  -1  13  -2    2.77    0.46
  -1  13  -2    2.68    0.50
  -1  13  -2    3.50    0.52
  -1  13  -2    2.91    0.44
   0 -13   2    4.91    0.60
   0 -13   2    4.02    0.60
   0  13  -2    4.09    0.62
   0  13  -2    4.88    0.61
   0  13  -2    3.99    0.62
   0  13  -2    4.18    0.63
   0  13  -2    4.66    0.67
   0  13  -2    5.15    0.64
  -1 -13   2   -0.63    0.27
  -1 -13   2   -0.03    0.07
  -1 -13   2   -0.26    0.11
  -1 -13   2    0.11    0.12
  -1 -13   2    0.07    0.15
   1  13  -2    0.06    0.12
   1  13  -2   -0.07    0.11
   1  13  -2    0.02    0.16
   1  13  -2    0.07    0.14
   1  13  -2    0.17    0.15
   1  13  -2    0.29    0.09
  -2 -13   2   -0.10    0.16
  -2 -13   2   -0.08    0.07
  -2 -13   2    0.18    0.10
  -2 -13   2   -0.30    0.13
  -2 -13   2    0.06    0.12
  -2 -13   2   -0.24    0.15
   2  13  -2   -0.14    0.12
   2  13  -2    0.06    0.12
   2  13  -2   -0.09    0.07
   2  13  -2   -0.02    0.16
   2  13  -2   -0.03    0.15
   2  13  -2    0.26    0.14
  -3 -13   2    0.06    0.17
  -3 -13   2    0.11    0.10
  -3 -13   2   -0.24    0.14
  -3 -13   2   -0.10    0.08
   3  13  -2   -0.11    0.12
   3  13  -2    0.06    0.17
   3  13  -2    0.04    0.13
   3  13  -2   -0.10    0.11
   3  13  -2    0.17    0.12
  -4 -13   2    0.88    0.19
  -4 -13   2    0.57    0.22
  -4 -13   2    0.87    0.24
  -4 -13   2    0.71    0.14
   4  13  -2    0.28    0.22
   4  13  -2    0.76    0.19
   4  13  -2    0.91    0.25
   4  13  -2    0.80    0.18
   4  13  -2    0.72    0.23
  -5 -13   2    0.40    0.15
  -5 -13   2    0.34    0.17
  -5 -13   2    0.22    0.16
  -5 -13   2    0.30    0.14
  -5 -13   2    0.09    0.09
   5  13  -2    0.11    0.13
   5  13  -2    0.31    0.16
   5  13  -2    0.23    0.19
   5  13  -2    0.25    0.17
   5  13  -2   -0.20    0.12
  -6 -13   2    0.18    0.14
  -6 -13   2    0.60    0.17
  -6 -13   2    0.68    0.11
  -6 -13   2    0.28    0.17
  -6 -13   2    0.23    0.17
   6  13  -2    0.44    0.15
   6  13  -2    0.49    0.15
   6  13  -2    0.47    0.20
   6  13  -2    0.34    0.19
  -7 -13   2    0.06    0.07
  -7 -13   2    0.05    0.15
  -7 -13   2   -0.06    0.12
  -7 -13   2   -0.06    0.12
  -7 -13   2   -0.06    0.12
   7  13  -2    0.03    0.12
   7  13  -2   -0.18    0.15
   7  13  -2   -0.01    0.11
   7  13  -2    0.08    0.15
  -8 -13   2    0.05    0.12
  -8 -13   2    0.07    0.11
  -8 -13   2    0.17    0.16
   8  13  -2    0.08    0.12
   8  13  -2    0.12    0.13
  -9 -13   2   -0.03    0.09
  -9 -13   2   -0.04    0.11
  -9 -13   2    0.19    0.17
   9  13  -2   -0.05    0.14
 -10 -13   2    0.16    0.18
 -10 -13   2    0.00    0.10
 -10 -13   2    0.08    0.08
  10  13  -2    0.25    0.10
 -11 -13   2   -0.08    0.09
 -11 -13   2    0.20    0.14
  11  13  -2    0.06    0.08
  12 -12   2    0.01    0.06
 -12  12  -2   -0.05    0.06
 -12  12  -2   -0.07    0.09
  11 -12   2   -0.04    0.06
  11 -12   2   -0.06    0.06
 -11  12  -2   -0.17    0.12
 -11  12  -2   -0.13    0.07
  10 -12   2    0.03    0.08
  10 -12   2   -0.01    0.08
 -10  12  -2   -0.02    0.08
 -10  12  -2   -0.01    0.17
   9 -12   2    0.13    0.08
   9 -12   2   -0.02    0.09
  -9  12  -2    0.00    0.10
  -9  12  -2    0.00    0.05
   8 -12   2    0.25    0.12
   8 -12   2    0.44    0.12
   8 -12   2    0.52    0.13
  -8  12  -2    0.21    0.17
  -8  12  -2    0.55    0.14
  -8  12  -2    0.31    0.09
   7 -12   2    0.09    0.09
   7 -12   2    0.13    0.12
   7 -12   2    0.33    0.15
  -7  12  -2    0.25    0.12
  -7  12  -2    0.12    0.16
  -7  12  -2    0.15    0.08
   6 -12   2   -0.06    0.11
   6 -12   2    0.10    0.09
   6 -12   2   -0.01    0.10
   6 -12   2    0.06    0.09
  -6  12  -2   -0.05    0.07
  -6  12  -2   -0.01    0.14
  -6  12  -2   -0.08    0.10
   5 -12   2    0.10    0.11
   5 -12   2    0.03    0.10
   5 -12   2    0.08    0.09
   5 -12   2    0.39    0.13
   5 -12   2    0.29    0.08
  -5  12  -2    0.06    0.09
  -5  12  -2    0.15    0.09
  -5  12  -2    0.33    0.17
   4 -12   2   -0.08    0.08
   4 -12   2   -0.16    0.10
   4 -12   2   -0.01    0.09
   4 -12   2    0.09    0.06
   4 -12   2   -0.03    0.09
  -4  12  -2   -0.03    0.08
  -4  12  -2   -0.16    0.12
  -4  12  -2   -0.07    0.08
  -4  12  -2    0.32    0.27
   3 -12   2    0.14    0.09
   3 -12   2    0.12    0.06
   3 -12   2    0.31    0.10
   3 -12   2    0.26    0.12
   3 -12   2    0.24    0.12
  -3  12  -2    0.20    0.22
  -3  12  -2    0.23    0.10
  -3  12  -2    0.22    0.10
  -3  12  -2   -0.09    0.18
  -3  12  -2    0.18    0.14
   2 -12   2   -0.02    0.07
   2 -12   2    0.12    0.09
   2 -12   2    0.00    0.06
   2 -12   2    0.08    0.08
   2 -12   2    0.18    0.12
  -2  12  -2    0.12    0.09
  -2  12  -2    0.21    0.11
  -2  12  -2    0.05    0.10
  -2  12  -2    0.09    0.15
  -2  12  -2   -0.31    0.13
  -2  12  -2   -0.11    0.14
   1 -12   2   -0.08    0.05
   1 -12   2    0.05    0.07
   1 -12   2    0.04    0.08
   1 -12   2    0.28    0.19
   1 -12   2    0.09    0.09
  -1  12  -2   -0.04    0.08
  -1  12  -2    0.09    0.10
  -1  12  -2    0.02    0.14
  -1  12  -2   -0.02    0.11
  -1  12  -2   -0.02    0.10
  -1  12  -2   -0.05    0.12
   0 -12   2    0.58    0.13
   0 -12   2    0.97    0.18
   0 -12   2    0.74    0.14
   0 -12   2    0.64    0.14
   0  12  -2    0.72    0.17
   0  12  -2    0.91    0.15
   0  12  -2    0.73    0.18
   0  12  -2    0.55    0.20
   0  12  -2    0.60    0.17
   0  12  -2    0.66    0.17
  -1 -12   2    0.73    0.15
  -1 -12   2    0.12    0.18
  -1 -12   2    0.74    0.13
  -1 -12   2    0.53    0.16
  -1 -12   2    0.66    0.12
   1  12  -2    0.70    0.16
   1  12  -2    0.84    0.20
   1  12  -2    0.68    0.17
   1  12  -2    0.52    0.13
   1  12  -2    0.74    0.21
   1  12  -2    0.72    0.17
  -2 -12   2    0.97    0.22
  -2 -12   2    0.83    0.16
  -2 -12   2    1.07    0.20
  -2 -12   2    1.11    0.21
  -2 -12   2    0.75    0.17
  -2 -12   2    0.89    0.24
   2  12  -2    1.15    0.24
   2  12  -2    0.99    0.21
   2  12  -2    0.99    0.19
   2  12  -2    1.36    0.23
   2  12  -2    0.93    0.20
   2  12  -2    1.37    0.27
  -3 -12   2    0.10    0.19
   3  12  -2    0.21    0.14
   3  12  -2    0.46    0.13
   3  12  -2    0.47    0.15
   3  12  -2    0.01    0.12
   3  12  -2    0.34    0.20
  -4 -12   2    0.00    0.15
  -4 -12   2    0.01    0.07
  -4 -12   2    0.23    0.16
  -4 -12   2    0.05    0.10
   4  12  -2    0.07    0.18
   4  12  -2    0.07    0.13
   4  12  -2    0.17    0.11
   4  12  -2   -0.04    0.10
   4  12  -2    0.18    0.15
  -5 -12   2    1.13    0.24
  -5 -12   2    1.18    0.25
  -5 -12   2    0.94    0.26
  -5 -12   2    1.12    0.18
   5  12  -2    0.91    0.21
   5  12  -2    0.74    0.25
   5  12  -2    1.30    0.27
   5  12  -2    1.30    0.23
   5  12  -2    1.16    0.22
  -6 -12   2   -0.11    0.12
  -6 -12   2    0.05    0.08
  -6 -12   2    0.11    0.16
  -6 -12   2    0.28    0.13
  -6 -12   2    0.16    0.15
   6  12  -2    0.05    0.11
   6  12  -2    0.13    0.16
   6  12  -2    0.00    0.15
   6  12  -2    0.10    0.16
  -7 -12   2    0.20    0.16
  -7 -12   2    0.14    0.08
  -7 -12   2    0.08    0.14
  -7 -12   2    0.11    0.15
  -7 -12   2    0.22    0.17
   7  12  -2    0.07    0.11
   7  12  -2   -0.09    0.15
   7  12  -2    0.23    0.11
   7  12  -2   -0.03    0.15
  -8 -12   2    0.16    0.17
  -8 -12   2    0.21    0.15
  -8 -12   2    0.30    0.18
  -8 -12   2    0.26    0.15
   8  12  -2    0.30    0.12
   8  12  -2    0.42    0.16
   8  12  -2   -0.17    0.24
   8  12  -2    0.22    0.13
  -9 -12   2    0.13    0.11
  -9 -12   2    0.12    0.15
  -9 -12   2   -0.14    0.11
   9  12  -2   -0.03    0.09
 -10 -12   2   -0.09    0.10
 -10 -12   2    0.07    0.09
 -10 -12   2    0.22    0.15
  10  12  -2    0.07    0.10
 -11 -12   2   -0.14    0.09
 -11 -12   2    0.01    0.06
 -11 -12   2    0.22    0.15
  11  12  -2   -0.06    0.09
  12 -11   2    0.02    0.05
 -12  11  -2   -0.06    0.06
 -12  11  -2    0.00    0.11
  11 -11   2   -0.04    0.07
  11 -11   2    0.00    0.07
 -11  11  -2   -0.04    0.16
 -11  11  -2   -0.05    0.08
  10 -11   2   -0.04    0.08
  10 -11   2    0.03    0.07
 -10  11  -2   -0.09    0.14
 -10  11  -2   -0.12    0.09
 -10  11  -2   -0.02    0.04
   9 -11   2    0.16    0.09
   9 -11   2   -0.01    0.18
   9 -11   2    0.08    0.08
   9 -11   2    0.02    0.10
  -9  11  -2    0.09    0.11
  -9  11  -2    0.08    0.05
   8 -11   2    0.07    0.11
   8 -11   2    0.13    0.10
   8 -11   2    0.19    0.10
  -8  11  -2    0.21    0.07
  -8  11  -2    0.61    0.21
  -8  11  -2    0.19    0.13
   7 -11   2    0.28    0.10
   7 -11   2    0.13    0.12
   7 -11   2    0.27    0.12
   7 -11   2    0.06    0.09
  -7  11  -2    0.18    0.08
  -7  11  -2    0.30    0.16
  -7  11  -2    0.16    0.12
   6 -11   2    0.10    0.10
   6 -11   2    0.10    0.11
   6 -11   2   -0.03    0.09
   6 -11   2   -0.03    0.10
  -6  11  -2    0.04    0.13
  -6  11  -2    0.06    0.07
   5 -11   2    1.76    0.28
   5 -11   2    1.92    0.26
   5 -11   2    1.94    0.29
  -5  11  -2    0.99    0.38
  -5  11  -2    1.33    0.24
  -5  11  -2    1.36    0.29
  -5  11  -2    1.66    0.24
   4 -11   2    1.56    0.26
   4 -11   2    1.30    0.23
   4 -11   2    1.80    0.27
   4 -11   2    1.87    0.26
   4 -11   2    2.15    0.27
  -4  11  -2    2.25    0.38
  -4  11  -2    1.45    0.25
  -4  11  -2    1.52    0.28
  -4  11  -2    1.53    0.24
   3 -11   2    1.03    0.17
   3 -11   2    0.96    0.20
   3 -11   2    1.09    0.18
   3 -11   2    0.93    0.18
   3 -11   2    0.63    0.14
  -3  11  -2    1.05    0.16
  -3  11  -2    1.09    0.21
  -3  11  -2    1.12    0.27
  -3  11  -2    0.86    0.17
   2 -11   2    0.35    0.10
   2 -11   2    0.42    0.09
   2 -11   2    0.39    0.11
   2 -11   2    0.36    0.13
   2 -11   2    0.54    0.11
  -2  11  -2    0.25    0.14
  -2  11  -2    0.35    0.11
  -2  11  -2    0.47    0.14
  -2  11  -2    0.39    0.12
  -2  11  -2    0.46    0.17
  -2  11  -2    0.54    0.13
   1 -11   2    6.45    0.73
   1 -11   2    5.49    0.72
   1 -11   2    5.54    0.72
   1 -11   2    5.68    0.74
  -1  11  -2    5.21    0.74
  -1  11  -2    4.69    0.74
  -1  11  -2    5.69    0.77
  -1  11  -2    5.19    0.72
  -1  11  -2    4.96    0.74
  -1  11  -2    5.76    0.74
   0 -11   2    0.01    0.06
   0 -11   2    0.03    0.07
   0 -11   2    0.08    0.08
   0 -11   2    0.10    0.11
   0 -11   2    0.12    0.07
   0 -11   2    0.14    0.13
   0  11  -2   -0.03    0.09
   0  11  -2    0.01    0.07
   0  11  -2    0.08    0.10
   0  11  -2    0.10    0.13
   0  11  -2    0.19    0.14
   0  11  -2    0.06    0.14
  -1 -11   2    1.70    0.23
  -1 -11   2    1.22    0.21
  -1 -11   2    1.15    0.25
  -1 -11   2    1.21    0.20
  -1 -11   2    1.28    0.19
   1  11  -2    1.37    0.27
   1  11  -2    1.55    0.25
   1  11  -2    1.28    0.25
   1  11  -2    1.27    0.22
   1  11  -2    1.30    0.22
  -2 -11   2    0.21    0.07
  -2 -11   2    0.26    0.08
  -2 -11   2    0.49    0.12
  -2 -11   2    0.25    0.10
  -2 -11   2    0.24    0.15
  -2 -11   2    0.40    0.17
   2  11  -2    0.25    0.11
   2  11  -2    0.34    0.13
   2  11  -2    0.65    0.20
   2  11  -2    0.13    0.13
   2  11  -2    0.34    0.14
  -3 -11   2    0.11    0.14
  -3 -11   2    0.15    0.09
  -3 -11   2    0.10    0.07
  -3 -11   2    0.10    0.11
  -3 -11   2   -0.03    0.11
  -3 -11   2    0.02    0.13
   3  11  -2    0.16    0.12
   3  11  -2    0.17    0.14
   3  11  -2    0.42    0.20
   3  11  -2    0.07    0.12
   3  11  -2    0.18    0.10
  -4 -11   2    1.77    0.37
  -4 -11   2    2.47    0.32
  -4 -11   2    2.57    0.34
  -4 -11   2    2.42    0.36
  -4 -11   2    2.77    0.38
   4  11  -2    1.83    0.40
   4  11  -2    2.36    0.35
   4  11  -2    2.02    0.34
   4  11  -2    2.66    0.38
  -5 -11   2    0.14    0.16
  -5 -11   2    0.11    0.11
  -5 -11   2    0.07    0.12
  -5 -11   2    0.11    0.13
  -5 -11   2    0.03    0.08
  -5 -11   2    0.27    0.15
   5  11  -2    0.34    0.19
   5  11  -2    0.13    0.10
   5  11  -2    0.13    0.10
   5  11  -2    0.09    0.12
   5  11  -2    0.25    0.12
  -6 -11   2    0.03    0.13
  -6 -11   2    0.14    0.16
  -6 -11   2    0.03    0.07
  -6 -11   2   -0.07    0.10
  -6 -11   2    0.13    0.16
  -6 -11   2    0.07    0.13
   6  11  -2    0.19    0.11
   6  11  -2    0.09    0.14
   6  11  -2    0.02    0.10
   6  11  -2   -0.08    0.17
  -7 -11   2    0.66    0.23
  -7 -11   2    0.88    0.13
  -7 -11   2    0.41    0.17
  -7 -11   2    0.50    0.20
  -7 -11   2    1.06    0.22
   7  11  -2    0.81    0.22
   7  11  -2    0.62    0.24
   7  11  -2    0.54    0.19
   7  11  -2    0.59    0.16
  -8 -11   2   -0.11    0.13
  -8 -11   2    0.27    0.18
  -8 -11   2    0.11    0.14
  -8 -11   2    0.36    0.16
   8  11  -2    0.04    0.09
   8  11  -2    0.01    0.19
   8  11  -2    0.01    0.15
   8  11  -2   -0.08    0.15
  -9 -11   2    2.45    0.43
  -9 -11   2    2.93    0.46
  -9 -11   2    3.48    0.52
  -9 -11   2    2.85    0.48
   9  11  -2    3.00    0.42
 -10 -11   2    0.03    0.10
 -10 -11   2   -0.20    0.10
 -10 -11   2    0.35    0.19
  10  11  -2   -0.01    0.09
 -11 -11   2   -0.19    0.10
 -11 -11   2    0.07    0.17
 -11 -11   2    0.01    0.07
  11  11  -2   -0.19    0.09
 -12 -11   2    0.17    0.12
 -12 -11   2   -0.10    0.10
  13 -10   2    0.02    0.04
 -13  10  -2   -0.08    0.05
  12 -10   2   -0.05    0.06
 -12  10  -2    0.29    0.14
 -12  10  -2   -0.05    0.07
  11 -10   2    0.06    0.07
  11 -10   2    0.00    0.08
 -11  10  -2   -0.08    0.07
 -11  10  -2   -0.02    0.17
  10 -10   2   -0.03    0.07
  10 -10   2    0.10    0.10
  10 -10   2   -0.16    0.07
 -10  10  -2   -0.10    0.10
 -10  10  -2    0.09    0.03
 -10  10  -2   -0.14    0.17
   9 -10   2    0.07    0.12
   9 -10   2    0.19    0.10
   9 -10   2    0.04    0.09
   9 -10   2    0.01    0.12
  -9  10  -2    0.02    0.14
  -9  10  -2    0.05    0.07
   8 -10   2    0.07    0.12
   8 -10   2   -0.09    0.08
  -8  10  -2   -0.03    0.06
  -8  10  -2   -0.08    0.15
  -8  10  -2   -0.04    0.11
   7 -10   2    0.57    0.16
   7 -10   2    0.53    0.15
   7 -10   2    0.49    0.16
   7 -10   2    0.70    0.14
  -7  10  -2    0.54    0.11
  -7  10  -2    0.70    0.23
   6 -10   2    0.22    0.11
   6 -10   2    0.07    0.09
   6 -10   2    0.28    0.09
   6 -10   2    0.08    0.13
  -6  10  -2    0.17    0.15
  -6  10  -2    0.16    0.07
   5 -10   2    1.05    0.23
   5 -10   2    1.36    0.23
   5 -10   2    1.56    0.24
   5 -10   2    1.62    0.23
  -5  10  -2    1.27    0.21
  -5  10  -2    1.26    0.25
  -5  10  -2    1.34    0.21
  -5  10  -2    1.32    0.32
   4 -10   2    1.98    0.33
   4 -10   2    2.21    0.32
   4 -10   2    2.31    0.33
   4 -10   2    2.66    0.33
  -4  10  -2    2.23    0.32
  -4  10  -2    2.04    0.30
  -4  10  -2    2.12    0.40
  -4  10  -2    1.90    0.33
   3 -10   2    1.11    0.19
   3 -10   2    1.06    0.21
   3 -10   2    1.31    0.20
   3 -10   2    1.02    0.20
  -3  10  -2    1.11    0.19
  -3  10  -2    1.25    0.26
  -3  10  -2    0.98    0.18
  -3  10  -2    0.81    0.22
  -3  10  -2    1.28    0.21
   2 -10   2    5.18    0.65
   2 -10   2    4.43    0.65
   2 -10   2    4.69    0.64
   2 -10   2    5.01    0.64
  -2  10  -2    4.36    0.65
  -2  10  -2    5.75    0.65
  -2  10  -2    4.57    0.65
  -2  10  -2    4.43    0.67
  -2  10  -2    6.47    1.66
  -2  10  -2    4.50    0.63
   1 -10   2    6.15    0.81
   1 -10   2    6.41    0.81
   1 -10   2    6.83    0.82
   1 -10   2    5.45    0.83
  -1  10  -2    5.22    1.57
  -1  10  -2    5.67    0.83
  -1  10  -2    6.85    0.84
  -1  10  -2    5.54    0.85
  -1  10  -2    6.99    0.83
  -1  10  -2    5.33    2.00
  -1  10  -2    6.09    0.82
   0 -10   2    0.06    0.16
   0 -10   2    0.38    0.09
   0 -10   2    0.35    0.08
   0 -10   2    0.31    0.10
   0 -10   2    0.38    0.12
   0 -10   2    0.34    0.08
   0  10  -2    0.37    0.12
   0  10  -2    0.45    0.12
   0  10  -2    0.32    0.14
   0  10  -2    0.32    0.14
   0  10  -2    0.34    0.16
   0  10  -2    0.78    1.57
   0  10  -2   -0.16    1.10
  -1 -10   2    0.73    0.22
  -1 -10   2    1.25    0.21
  -1 -10   2    1.33    0.19
  -1 -10   2    1.19    0.18
   1  10  -2    1.25    0.21
   1  10  -2    1.09    0.21
   1  10  -2    1.37    0.23
   1  10  -2    1.76    0.28
   1  10  -2    1.48    0.25
  -2 -10   2    0.05    0.09
  -2 -10   2    0.10    0.13
  -2 -10   2    0.00    0.06
  -2 -10   2    0.02    0.05
   2  10  -2   -0.01    0.13
   2  10  -2   -0.05    0.10
   2  10  -2    0.02    0.08
   2  10  -2    0.13    0.19
   2  10  -2   -0.08    0.09
  -3 -10   2   -0.05    0.09
  -3 -10   2   -0.05    0.11
  -3 -10   2   -0.15    0.12
  -3 -10   2    0.00    0.09
  -3 -10   2    0.00    0.05
  -3 -10   2   -0.05    0.08
   3  10  -2    0.02    0.08
   3  10  -2    0.08    0.12
   3  10  -2   -0.05    0.11
   3  10  -2   -0.15    0.19
   3  10  -2   -0.02    0.09
  -4 -10   2    0.42    0.11
  -4 -10   2    0.25    0.14
  -4 -10   2    0.27    0.12
  -4 -10   2    0.28    0.08
  -4 -10   2    0.19    0.14
   4  10  -2    0.27    0.17
   4  10  -2    0.24    0.14
   4  10  -2    0.38    0.14
   4  10  -2    0.28    0.22
   4  10  -2    0.28    0.11
  -5 -10   2    0.56    0.14
  -5 -10   2    0.24    0.15
  -5 -10   2    0.38    0.15
  -5 -10   2    0.38    0.16
  -5 -10   2    0.37    0.09
  -5 -10   2    0.42    0.16
   5  10  -2    0.69    0.14
   5  10  -2    0.44    0.22
   5  10  -2    0.35    0.14
   5  10  -2    0.51    0.12
   5  10  -2    0.61    0.17
  -6 -10   2    0.01    0.07
  -6 -10   2    0.05    0.12
  -6 -10   2    0.09    0.10
  -6 -10   2    0.06    0.14
  -6 -10   2    0.12    0.23
  -6 -10   2    0.15    0.15
   6  10  -2   -0.08    0.19
   6  10  -2    0.00    0.09
   6  10  -2   -0.09    0.14
   6  10  -2   -0.01    0.10
  -7 -10   2    0.61    0.11
  -7 -10   2    0.80    0.21
  -7 -10   2    0.40    0.17
  -7 -10   2    0.60    0.17
  -7 -10   2    0.51    0.18
   7  10  -2    0.30    0.19
   7  10  -2    0.11    0.14
   7  10  -2    0.66    0.14
   7  10  -2    0.34    0.16
  -8 -10   2    0.53    0.16
  -8 -10   2    0.61    0.20
  -8 -10   2    0.41    0.18
  -8 -10   2    0.34    0.17
   8  10  -2    0.34    0.15
   8  10  -2    0.24    0.16
  -9 -10   2    4.25    0.60
  -9 -10   2    3.42    0.57
  -9 -10   2    3.85    0.63
  -9 -10   2    4.77    0.62
   9  10  -2    4.12    0.55
 -10 -10   2    0.75    0.28
 -10 -10   2    0.84    0.21
 -10 -10   2    0.59    0.16
 -10 -10   2    0.74    0.23
  10  10  -2    0.34    0.14
 -11 -10   2   -0.14    0.09
 -11 -10   2    0.12    0.08
 -11 -10   2    0.13    0.14
  11  10  -2   -0.05    0.09
 -12 -10   2    0.13    0.06
 -12 -10   2   -0.09    0.11
 -12 -10   2    0.28    0.13
  13  -9   2    0.06    0.05
 -13   9  -2   -0.07    0.06
  12  -9   2    0.06    0.07
 -12   9  -2   -0.05    0.12
  11  -9   2    0.09    0.07
  11  -9   2    0.09    0.10
 -11   9  -2   -0.11    0.10
 -11   9  -2   -0.01    0.17
  10  -9   2    0.11    0.15
  10  -9   2    0.04    0.08
  10  -9   2    0.18    0.09
  10  -9   2    0.11    0.10
 -10   9  -2   -0.07    0.11
 -10   9  -2    0.07    0.04
 -10   9  -2   -0.23    0.20
   9  -9   2   -0.10    0.07
   9  -9   2   -0.01    0.11
   9  -9   2   -0.08    0.11
   9  -9   2    0.09    0.10
  -9   9  -2   -0.02    0.12
  -9   9  -2    0.06    0.05
   8  -9   2    0.27    0.13
   8  -9   2    0.15    0.10
  -8   9  -2    0.12    0.06
  -8   9  -2    0.04    0.11
  -8   9  -2    0.00    0.19
   7  -9   2    0.02    0.09
   7  -9   2    0.01    0.08
   7  -9   2    0.27    0.17
   7  -9   2    0.06    0.10
  -7   9  -2    0.12    0.16
  -7   9  -2    0.04    0.06
   6  -9   2    2.94    0.40
   6  -9   2    2.72    0.39
   6  -9   2    2.31    0.40
   6  -9   2    3.20    0.38
  -6   9  -2    2.46    0.36
  -6   9  -2    2.36    0.41
   5  -9   2    1.46    0.22
   5  -9   2    1.47    0.25
   5  -9   2    1.69    0.25
   5  -9   2    1.57    0.24
  -5   9  -2    1.29    0.32
  -5   9  -2    1.26    0.24
  -5   9  -2    1.31    0.21
   4  -9   2    0.29    0.09
   4  -9   2    0.24    0.10
   4  -9   2    0.10    0.12
   4  -9   2    0.21    0.10
  -4   9  -2    0.33    0.09
  -4   9  -2    0.39    0.19
  -4   9  -2    0.23    0.12
   3  -9   2    6.68    0.85
   3  -9   2    7.16    0.86
   3  -9   2    7.12    0.86
  -3   9  -2    5.90    1.50
  -3   9  -2    6.23    0.86
  -3   9  -2    5.69    0.87
  -3   9  -2    5.80    0.89
  -3   9  -2    6.42    0.84
   2  -9   2    0.25    0.11
   2  -9   2    0.24    0.09
  -2   9  -2   -0.66    1.29
  -2   9  -2    0.43    0.14
  -2   9  -2    0.79    1.23
  -2   9  -2    0.37    0.12
  -2   9  -2    0.44    0.17
   1  -9   2    2.62    0.48
   1  -9   2    3.29    0.46
  -1   9  -2    4.16    1.26
  -1   9  -2    3.61    0.45
  -1   9  -2    3.88    1.01
  -1   9  -2    2.97    0.48
  -1   9  -2    3.40    0.46
   0  -9   2    1.65    0.26
   0  -9   2    1.59    0.27
   0  -9   2    1.83    0.24
   0   9  -2    2.60    1.34
   0   9  -2    1.78    0.30
   0   9  -2    1.77    0.27
   0   9  -2    1.75    0.27
   0   9  -2    2.08    0.85
  -1  -9   2   36.06    4.59
  -1  -9   2   38.08    4.57
  -1  -9   2   34.93    4.58
   1   9  -2   32.24    4.57
   1   9  -2   35.67    4.58
   1   9  -2   38.33    4.87
   1   9  -2   37.14    4.60
  -2  -9   2    0.86    0.16
  -2  -9   2    0.76    0.16
   2   9  -2    1.17    1.03
   2   9  -2    0.70    0.18
   2   9  -2    0.85    0.16
   2   9  -2    1.20    0.20
  -3  -9   2    0.05    0.07
  -3  -9   2    0.27    0.14
  -3  -9   2    0.14    0.05
  -3  -9   2    0.04    0.09
   3   9  -2    0.33    0.12
   3   9  -2    0.10    0.08
   3   9  -2    0.11    0.12
  -4  -9   2    0.96    0.16
  -4  -9   2    1.28    0.22
  -4  -9   2    1.04    0.21
  -4  -9   2    1.02    0.19
  -4  -9   2    1.14    0.23
   4   9  -2    1.31    0.20
   4   9  -2    1.04    0.22
   4   9  -2    1.21    0.19
  -5  -9   2   -0.02    0.12
  -5  -9   2    0.11    0.13
  -5  -9   2    0.08    0.06
  -5  -9   2    0.10    0.12
  -5  -9   2    0.07    0.10
  -5  -9   2    0.10    0.13
   5   9  -2    0.04    0.09
   5   9  -2    0.05    0.12
   5   9  -2    0.22    0.12
   5   9  -2    0.15    0.10
  -6  -9   2    1.66    0.29
  -6  -9   2    2.09    0.26
  -6  -9   2    1.76    0.33
  -6  -9   2    2.19    0.34
  -6  -9   2    1.44    0.31
  -6  -9   2    2.07    0.31
   6   9  -2    1.44    0.28
   6   9  -2    1.38    0.33
   6   9  -2    2.16    0.31
   6   9  -2    2.07    0.28
  -7  -9   2    0.50    0.18
  -7  -9   2    0.70    0.15
  -7  -9   2    0.46    0.18
  -7  -9   2    0.27    0.16
  -7  -9   2    0.57    0.16
  -7  -9   2    0.54    0.10
   7   9  -2    0.45    0.12
   7   9  -2    0.29    0.21
   7   9  -2    0.53    0.15
  -8  -9   2   20.91    2.95
  -8  -9   2   25.19    2.99
  -8  -9   2   21.51    2.97
   8   9  -2   24.06    2.93
  -9  -9   2    0.14    0.13
  -9  -9   2    0.28    0.18
  -9  -9   2   -0.10    0.14
  -9  -9   2    0.28    0.16
   9   9  -2    0.30    0.09
 -10  -9   2    0.08    0.15
 -10  -9   2    0.32    0.19
 -10  -9   2    0.07    0.17
 -10  -9   2    0.32    0.13
 -11  -9   2    0.04    0.09
 -11  -9   2    0.14    0.15
 -12  -9   2    0.19    0.07
 -12  -9   2    0.27    0.15
 -12  -9   2    0.03    0.16
 -13  -9   2    0.13    0.12
 -13  -9   2   -0.10    0.10
  13  -8   2    0.04    0.06
 -13   8  -2   -0.06    0.06
  12  -8   2    0.14    0.09
 -12   8  -2   -0.01    0.06
 -12   8  -2    0.22    0.15
  11  -8   2    0.26    0.11
 -11   8  -2    0.00    0.21
 -11   8  -2   -0.08    0.09
  10  -8   2    0.08    0.09
  10  -8   2   -0.05    0.13
  10  -8   2    0.21    0.12
  10  -8   2    0.15    0.08
 -10   8  -2   -0.01    0.13
 -10   8  -2   -0.19    0.21
   9  -8   2    0.99    0.19
   9  -8   2    1.13    0.21
   9  -8   2    0.93    0.21
  -9   8  -2    1.08    0.15
  -9   8  -2    0.86    0.21
   8  -8   2    0.49    0.14
   8  -8   2    0.43    0.15
  -8   8  -2    0.19    0.23
  -8   8  -2    0.33    0.08
  -8   8  -2    0.31    0.14
   7  -8   2    3.07    0.47
   7  -8   2    3.49    0.46
   7  -8   2    3.28    0.46
  -7   8  -2    2.65    0.50
  -7   8  -2    3.44    0.43
   6  -8   2    3.24    0.51
   6  -8   2    3.79    0.47
   6  -8   2    3.16    0.47
   6  -8   2    2.84    0.46
  -6   8  -2    3.51    0.44
  -6   8  -2    3.18    0.49
   5  -8   2    1.96    0.29
   5  -8   2    1.92    0.29
   5  -8   2    1.71    0.29
   5  -8   2    2.07    0.27
  -5   8  -2    1.89    0.26
  -5   8  -2    1.43    0.33
  -5   8  -2    1.80    0.29
   4  -8   2    3.46    0.45
   4  -8   2    3.60    0.44
  -4   8  -2    2.71    0.44
  -4   8  -2    2.91    0.43
  -4   8  -2    3.12    0.50
  -4   8  -2    2.22    1.16
   3  -8   2    7.19    0.95
   3  -8   2    7.68    0.97
  -3   8  -2    7.23    0.96
  -3   8  -2    7.34    0.99
  -3   8  -2    6.85    1.51
  -3   8  -2    7.36    1.55
   2  -8   2    5.14    0.70
   2  -8   2    5.19    0.72
  -2   8  -2    5.72    0.72
  -2   8  -2    6.82    1.37
  -2   8  -2    5.60    1.16
  -2   8  -2    5.23    0.74
  -2   8  -2    5.33    0.71
   1  -8   2    1.62    0.28
   1  -8   2    1.91    0.27
  -1   8  -2    2.00    0.30
  -1   8  -2    1.64    0.31
  -1   8  -2    3.09    1.00
  -1   8  -2    1.92    0.28
   0  -8   2   16.62    2.10
   0  -8   2   15.63    2.11
   0  -8   2   18.31    2.10
   0   8  -2   16.20    2.35
   0   8  -2   14.60    2.11
   0   8  -2   17.48    2.53
   0   8  -2   17.19    2.11
   0   8  -2   15.66    2.12
  -1  -8   2    3.07    0.42
  -1  -8   2    2.97    0.43
  -1  -8   2    3.41    0.41
   1   8  -2    2.92    0.95
   1   8  -2    2.81    0.42
   1   8  -2    3.93    0.84
   1   8  -2    2.68    0.45
  -2  -8   2   13.83    1.74
  -2  -8   2   14.68    1.75
  -2  -8   2   12.03    1.77
   2   8  -2   15.71    2.22
   2   8  -2   13.21    1.75
   2   8  -2   15.81    2.04
   2   8  -2   12.96    1.76
  -3  -8   2    1.03    0.17
  -3  -8   2    0.97    0.20
   3   8  -2    1.07    0.18
   3   8  -2    1.11    0.20
   3   8  -2    0.95    0.80
   3   8  -2    1.03    0.21
  -4  -8   2    7.05    1.00
   4   8  -2    7.79    1.63
   4   8  -2    7.97    0.97
   4   8  -2    7.30    0.96
   4   8  -2    7.02    0.98
  -5  -8   2    0.84    0.13
  -5  -8   2    0.74    0.20
   5   8  -2    0.82    0.17
   5   8  -2    0.87    0.15
   5   8  -2    0.59    0.17
  -6  -8   2    0.33    0.15
  -6  -8   2    0.45    0.15
  -6  -8   2    0.21    0.14
  -6  -8   2    0.32    0.18
  -6  -8   2    0.09    0.13
  -6  -8   2    0.39    0.08
   6   8  -2    0.35    0.12
   6   8  -2    0.33    0.16
  -7  -8   2    0.44    0.08
  -7  -8   2    0.21    0.15
  -7  -8   2    0.30    0.17
  -7  -8   2    0.21    0.15
  -7  -8   2    0.50    0.18
  -7  -8   2    0.15    0.14
   7   8  -2    0.18    0.10
   7   8  -2    0.28    0.09
  -8  -8   2    5.40    0.77
  -8  -8   2    5.75    0.73
  -8  -8   2    5.26    0.75
  -8  -8   2    6.15    0.77
   8   8  -2    4.63    0.72
   8   8  -2    5.03    0.70
  -9  -8   2    6.88    0.92
  -9  -8   2    7.93    0.96
  -9  -8   2    6.04    0.91
  -9  -8   2    5.86    0.87
 -10  -8   2    2.42    0.39
 -10  -8   2    1.90    0.35
 -10  -8   2    2.56    0.41
  10   8  -2    2.23    0.32
 -11  -8   2    0.57    0.28
 -11  -8   2    0.42    0.19
 -11  -8   2    0.25    0.15
 -11  -8   2    0.37    0.12
 -12  -8   2   -0.06    0.06
 -12  -8   2    0.07    0.12
 -12  -8   2   -0.13    0.11
 -13  -8   2   -0.04    0.11
 -13  -8   2   -0.19    0.10
  13  -7   2    0.06    0.07
 -13   7  -2   -0.08    0.05
  12  -7   2    0.07    0.10
 -12   7  -2   -0.02    0.14
 -12   7  -2   -0.03    0.08
  11  -7   2   -0.06    0.08
  11  -7   2    0.12    0.11
 -11   7  -2   -0.19    0.19
 -11   7  -2   -0.08    0.12
  10  -7   2    0.43    0.14
  10  -7   2    0.45    0.12
  10  -7   2    0.20    0.10
  10  -7   2    0.21    0.14
 -10   7  -2    0.01    0.26
 -10   7  -2    0.21    0.14
   9  -7   2   -0.03    0.11
   9  -7   2   -0.09    0.12
   9  -7   2    0.24    0.11
   9  -7   2    0.00    0.08
  -9   7  -2   -0.02    0.04
  -9   7  -2   -0.13    0.12
   8  -7   2    1.96    0.30
  -8   7  -2    1.98    0.25
  -8   7  -2    0.86    0.35
   7  -7   2    0.17    0.12
   7  -7   2    0.37    0.13
   7  -7   2    0.26    0.11
   7  -7   2    0.29    0.09
  -7   7  -2   -0.06    0.15
  -7   7  -2    0.24    0.07
   6  -7   2    0.12    0.07
   6  -7   2    0.13    0.09
  -6   7  -2    0.03    0.05
  -6   7  -2   -0.01    0.12
   5  -7   2    0.57    0.11
   5  -7   2    0.52    0.13
  -5   7  -2    0.30    0.22
  -5   7  -2    0.55    0.10
  -5   7  -2    0.77    0.17
  -5   7  -2    1.81    1.57
   4  -7   2    2.04    0.30
   4  -7   2    2.22    0.31
  -4   7  -2    2.07    0.31
  -4   7  -2    1.56    0.87
  -4   7  -2    2.22    0.37
   3  -7   2    3.65    0.50
   3  -7   2    4.10    0.52
  -3   7  -2    3.34    1.02
  -3   7  -2    3.90    0.56
  -3   7  -2    3.20    0.53
  -3   7  -2    4.75    0.56
  -3   7  -2    3.47    0.86
   2  -7   2    1.41    0.22
   2  -7   2    1.17    0.22
  -2   7  -2    1.36    0.25
  -2   7  -2    0.69    0.74
  -2   7  -2    1.90    0.66
  -2   7  -2    1.39    0.25
   1  -7   2    4.24    0.58
   1  -7   2    4.45    0.57
  -1   7  -2    4.97    0.99
  -1   7  -2    3.80    0.59
  -1   7  -2    4.41    0.85
  -1   7  -2    4.44    0.58
   0  -7   2    1.64    0.24
   0  -7   2    1.53    0.23
   0  -7   2    2.06    0.26
   0   7  -2    1.73    0.26
   0   7  -2    1.93    0.72
   0   7  -2    0.98    0.75
   0   7  -2    2.00    0.30
  -1  -7   2   19.77    2.61
  -1  -7   2   21.47    2.62
  -1  -7   2   21.00    2.61
   1   7  -2   19.03    2.61
   1   7  -2   23.06    2.89
   1   7  -2   19.68    2.79
  -2  -7   2    0.08    0.07
  -2  -7   2   -0.12    0.08
  -2  -7   2    0.15    0.08
   2   7  -2   -0.07    0.44
   2   7  -2    0.09    0.53
   2   7  -2    0.08    0.12
   2   7  -2    0.02    0.08
  -3  -7   2    3.27    0.46
  -3  -7   2    3.24    0.44
   3   7  -2    2.84    0.46
   3   7  -2    3.86    0.84
   3   7  -2    3.39    0.44
   3   7  -2    3.14    0.74
  -4  -7   2    1.67    0.28
   4   7  -2    2.04    0.26
   4   7  -2    1.43    0.27
   4   7  -2    1.55    0.24
   4   7  -2    2.21    0.73
  -5  -7   2   -0.15    0.12
  -5  -7   2    0.27    0.15
   5   7  -2    0.92    1.06
   5   7  -2    0.20    0.10
   5   7  -2    0.54    0.12
   5   7  -2    0.20    0.08
  -6  -7   2    0.08    0.12
  -6  -7   2   -0.03    0.12
  -6  -7   2    0.03    0.10
  -6  -7   2    0.02    0.14
   6   7  -2    0.15    0.07
   6   7  -2    0.01    0.09
  -7  -7   2    0.30    0.06
  -7  -7   2    0.33    0.16
  -7  -7   2    0.17    0.12
  -7  -7   2    0.08    0.13
  -7  -7   2    0.30    0.15
   7   7  -2    0.10    0.11
   7   7  -2    0.24    0.08
  -8  -7   2   -0.03    0.16
  -8  -7   2    0.33    0.18
  -8  -7   2   -0.04    0.13
  -8  -7   2    0.22    0.15
  -8  -7   2    0.10    0.14
   8   7  -2    0.14    0.07
   8   7  -2    0.25    0.12
  -9  -7   2    0.77    0.21
  -9  -7   2    0.76    0.22
  -9  -7   2    0.73    0.23
  -9  -7   2    1.07    0.21
   9   7  -2    0.68    0.19
   9   7  -2    0.89    0.15
 -10  -7   2    0.61    0.23
 -10  -7   2    0.83    0.22
 -10  -7   2    0.51    0.16
 -10  -7   2    0.81    0.22
  10   7  -2    0.73    0.14
 -11  -7   2    0.33    0.12
 -11  -7   2    0.30    0.16
 -11  -7   2    0.58    0.22
 -11  -7   2    0.33    0.16
  11   7  -2    0.17    0.10
 -12  -7   2    0.09    0.08
 -12  -7   2   -0.09    0.12
 -12  -7   2    0.17    0.12
 -13  -7   2    0.11    0.12
 -13  -7   2   -0.26    0.11
 -14  -7   2   -0.20    0.12
 -14  -7   2   -0.04    0.13
 -14   6  -2    0.00    0.04
  13  -6   2    0.16    0.08
 -13   6  -2   -0.02    0.07
  12  -6   2    0.00    0.10
 -12   6  -2   -0.03    0.08
  11  -6   2    0.12    0.09
  11  -6   2    0.36    0.13
 -11   6  -2   -0.05    0.09
 -11   6  -2    0.11    0.20
  10  -6   2    0.01    0.11
  10  -6   2   -0.05    0.13
  10  -6   2    0.05    0.08
 -10   6  -2   -0.05    0.12
 -10   6  -2   -0.16    0.24
   9  -6   2    0.11    0.18
   9  -6   2    0.02    0.08
   9  -6   2   -0.05    0.12
  -9   6  -2   -0.10    0.12
  -9   6  -2    0.07    0.04
   8  -6   2    0.14    0.12
   8  -6   2   -0.06    0.09
   8  -6   2    0.18    0.12
  -8   6  -2    0.01    0.05
   7  -6   2    7.13    1.00
   7  -6   2    7.38    1.01
  -7   6  -2    6.13    1.02
  -7   6  -2    8.70    0.98
   6  -6   2    0.60    0.12
   6  -6   2    0.62    0.14
  -6   6  -2    0.87    0.20
  -6   6  -2    0.66    0.11
   5  -6   2    0.27    0.11
   5  -6   2    0.33    0.09
  -5   6  -2   -0.72    0.93
  -5   6  -2    0.33    0.14
  -5   6  -2    0.49    0.23
   4  -6   2    1.35    0.22
   4  -6   2    1.48    0.23
  -4   6  -2    1.77    0.31
  -4   6  -2    1.95    0.72
   3  -6   2    0.18    0.08
   3  -6   2    0.32    0.11
  -3   6  -2    0.45    0.18
  -3   6  -2    0.46    0.15
  -3   6  -2    0.14    0.58
  -3   6  -2    0.02    0.46
   2  -6   2    0.46    0.12
   2  -6   2    0.52    0.11
  -2   6  -2    1.15    0.56
  -2   6  -2    0.35    0.15
  -2   6  -2    0.41    0.42
  -2   6  -2    0.68    0.14
   1  -6   2   22.53    2.78
   1  -6   2   20.01    2.79
  -1   6  -2   22.12    2.78
  -1   6  -2   21.77    2.94
  -1   6  -2   23.43    3.01
  -1   6  -2   21.59    2.80
   0  -6   2    0.03    0.03
   0  -6   2    0.02    0.05
   0  -6   2   -0.05    0.06
   0   6  -2    0.00    0.06
   0   6  -2    0.00    0.09
   0   6  -2    0.09    0.31
   0   6  -2   -0.15    0.40
  -1  -6   2    2.53    0.31
  -1  -6   2    2.41    0.33
  -1  -6   2    2.43    0.32
   1   6  -2    2.00    0.33
   1   6  -2    2.28    0.32
   1   6  -2    3.58    0.69
   1   6  -2    1.86    0.52
  -2  -6   2    5.76    0.78
  -2  -6   2    5.66    0.77
   2   6  -2    6.49    0.96
   2   6  -2    5.65    1.00
   2   6  -2    6.57    0.79
   2   6  -2    5.90    0.77
  -3  -6   2   21.69    2.77
  -3  -6   2   20.88    2.76
   3   6  -2   22.85    2.95
   3   6  -2   21.45    2.78
   3   6  -2   22.17    2.92
   3   6  -2   21.50    2.76
  -4  -6   2   10.50    1.34
   4   6  -2   10.70    1.33
   4   6  -2   10.23    1.57
   4   6  -2   10.42    1.53
   4   6  -2    9.65    1.31
  -5  -6   2    0.15    0.14
   5   6  -2    0.22    0.11
   5   6  -2    0.12    0.73
   5   6  -2    0.28    0.08
  -6  -6   2    2.04    0.30
  -6  -6   2    2.33    0.35
  -6  -6   2    2.26    0.35
   6   6  -2   -0.71    0.96
   6   6  -2    1.47    0.29
   6   6  -2    2.07    0.28
  -7  -6   2    1.96    0.30
  -7  -6   2    2.31    0.36
  -7  -6   2    2.13    0.35
  -7  -6   2    1.87    0.32
   7   6  -2    1.41    0.28
   7   6  -2    2.04    0.27
  -8  -6   2    0.01    0.13
  -8  -6   2   -0.10    0.12
  -8  -6   2    0.08    0.14
  -8  -6   2   -0.09    0.15
  -8  -6   2   -0.05    0.11
   8   6  -2    0.00    0.06
   8   6  -2    0.04    0.09
  -9  -6   2   -0.30    0.17
  -9  -6   2    0.05    0.12
  -9  -6   2    0.09    0.12
  -9  -6   2   -0.10    0.14
  -9  -6   2   -0.01    0.13
   9   6  -2   -0.07    0.20
   9   6  -2   -0.01    0.06
 -10  -6   2    0.69    0.19
 -10  -6   2    0.55    0.19
 -10  -6   2    0.40    0.15
 -10  -6   2    0.79    0.21
  10   6  -2    0.58    0.12
 -11  -6   2    0.15    0.14
 -11  -6   2    0.64    0.19
 -11  -6   2    0.08    0.14
 -11  -6   2    0.49    0.13
  11   6  -2    0.28    0.12
 -12  -6   2    0.39    0.11
 -12  -6   2    0.67    0.18
 -12  -6   2    0.20    0.15
 -13  -6   2    0.08    0.12
 -13  -6   2   -0.22    0.12
 -14  -6   2    0.00    0.12
 -14   5  -2    0.04    0.05
  13  -5   2    0.01    0.08
 -13   5  -2   -0.02    0.07
  12  -5   2    0.24    0.11
 -12   5  -2   -0.03    0.18
 -12   5  -2   -0.11    0.07
  11  -5   2    0.11    0.09
 -11   5  -2    0.02    0.09
 -11   5  -2    0.18    0.23
  10  -5   2    0.39    0.16
  10  -5   2    0.18    0.10
 -10   5  -2   -0.05    0.26
 -10   5  -2    0.14    0.13
   9  -5   2   -0.11    0.10
   9  -5   2    0.01    0.08
  -9   5  -2   -0.08    0.26
  -9   5  -2    0.08    0.04
  -9   5  -2   -0.06    0.11
   8  -5   2    0.06    0.09
  -8   5  -2    0.07    0.04
   7  -5   2    0.29    0.08
  -7   5  -2    0.20    0.05
  -7   5  -2    0.00    0.21
   6  -5   2    0.86    0.14
   6  -5   2    0.74    0.16
  -6   5  -2    0.62    0.21
  -6   5  -2   -0.92    1.14
   5  -5   2    6.84    0.85
   5  -5   2    6.50    0.84
  -5   5  -2    5.19    1.15
  -5   5  -2    5.90    0.90
   4  -5   2    4.65    0.61
   4  -5   2    4.57    0.60
  -4   5  -2    4.82    0.66
  -4   5  -2    3.85    0.95
  -4   5  -2    3.53    0.87
   3  -5   2   -0.03    0.07
   3  -5   2    0.08    0.06
  -3   5  -2    0.16    0.11
  -3   5  -2    0.15    0.13
  -3   5  -2    0.34    0.41
  -3   5  -2   -0.22    0.34
   2  -5   2    0.48    0.09
   2  -5   2    0.47    0.10
  -2   5  -2    0.50    0.13
  -2   5  -2    0.68    0.56
  -2   5  -2    0.12    0.31
  -2   5  -2    0.41    0.10
   1  -5   2    4.88    0.61
   1  -5   2    4.71    0.60
  -1   5  -2    3.35    0.74
  -1   5  -2    4.88    0.62
  -1   5  -2    4.38    0.60
  -1   5  -2    4.78    0.82
   0  -5   2    9.93    1.36
   0  -5   2   10.87    1.35
   0  -5   2   10.69    1.35
   0   5  -2    8.53    1.46
   0   5  -2   10.79    1.37
   0   5  -2   11.84    1.53
   0   5  -2   10.98    1.36
  -1  -5   2    1.16    0.19
  -1  -5   2    1.35    0.18
  -1  -5   2    1.38    0.19
   1   5  -2    1.48    0.20
   1   5  -2    1.38    0.19
   1   5  -2    1.31    0.36
   1   5  -2    1.90    0.43
  -2  -5   2    1.15    0.19
  -2  -5   2    1.47    0.21
   2   5  -2    1.51    0.20
   2   5  -2    1.58    0.41
   2   5  -2    1.85    0.22
   2   5  -2    1.38    0.36
  -3  -5   2    5.76    0.82
  -3  -5   2    6.71    0.84
   3   5  -2    6.02    0.83
   3   5  -2    6.79    0.99
   3   5  -2    6.19    0.97
   3   5  -2    6.81    0.82
  -4  -5   2    1.69    0.31
   4   5  -2    1.90    0.49
   4   5  -2    2.17    0.50
   4   5  -2    2.14    0.30
   4   5  -2    2.13    0.28
  -5  -5   2    2.65    0.39
   5   5  -2    2.71    0.57
   5   5  -2    2.06    0.33
   5   5  -2    2.77    0.33
   5   5  -2    1.97    0.60
   6   5  -2    9.66    1.32
   6   5  -2    8.05    1.50
   6   5  -2   11.15    1.31
  -7  -5   2    2.02    0.31
  -7  -5   2    1.27    0.25
  -7  -5   2    1.38    0.27
  -7  -5   2    1.80    0.29
   7   5  -2    1.33    0.23
   7   5  -2    1.64    0.22
  -8  -5   2    0.54    0.18
  -8  -5   2    0.43    0.13
  -8  -5   2    0.57    0.18
  -8  -5   2    0.01    0.18
  -8  -5   2    0.37    0.15
   8   5  -2    0.39    0.12
  -9  -5   2   -0.01    0.16
  -9  -5   2   -0.02    0.12
  -9  -5   2    0.20    0.20
  -9  -5   2    0.03    0.14
   9   5  -2    0.07    0.06
 -10  -5   2    0.05    0.13
 -10  -5   2    0.02    0.13
 -10  -5   2   -0.01    0.10
 -10  -5   2   -0.14    0.12
  10   5  -2    0.16    0.06
 -11  -5   2    0.48    0.13
 -11  -5   2    0.32    0.17
 -11  -5   2    0.25    0.19
 -11  -5   2    0.43    0.16
  11   5  -2    0.37    0.09
 -12  -5   2    0.07    0.08
 -12  -5   2   -0.02    0.13
 -12  -5   2   -0.20    0.13
 -13  -5   2    0.10    0.12
 -13  -5   2   -0.16    0.11
 -14  -5   2   -0.06    0.12
 -14   4  -2    0.00    0.05
 -13   4  -2   -0.04    0.06
 -12   4  -2    0.15    0.19
 -12   4  -2   -0.01    0.07
  11  -4   2    0.13    0.09
 -11   4  -2    0.06    0.21
 -11   4  -2   -0.05    0.10
  10  -4   2    0.44    0.11
  10  -4   2    0.01    0.13
 -10   4  -2    0.21    0.27
 -10   4  -2    0.20    0.13
   9  -4   2    3.48    0.44
  -9   4  -2    2.54    0.65
  -9   4  -2    2.62    0.42
   8  -4   2    0.54    0.17
   8  -4   2    0.90    0.15
  -8   4  -2    0.91    0.12
   7  -4   2    1.24    0.20
  -7   4  -2    1.03    0.17
   6  -4   2   11.70    1.58
   6  -4   2   12.85    1.57
  -6   4  -2    9.55    2.15
   5  -4   2    3.96    0.50
   5  -4   2    3.91    0.48
  -5   4  -2    3.18    0.55
  -5   4  -2    3.62    0.77
  -5   4  -2    3.38    0.48
  -5   4  -2    2.77    0.83
   4  -4   2   47.49    6.10
   4  -4   2   53.51    6.11
  -4   4  -2   48.30    6.14
  -4   4  -2   49.70    6.25
  -4   4  -2   41.12    6.25
  -4   4  -2   45.78    6.10
   3  -4   2   45.22    5.70
   3  -4   2   45.74    5.69
  -3   4  -2   42.40    5.69
  -3   4  -2   45.61    5.72
   2  -4   2   11.40    1.39
   2  -4   2   10.99    1.39
  -2   4  -2   11.72    1.41
  -2   4  -2    9.14    1.51
  -2   4  -2   10.09    1.39
   1  -4   2   15.27    2.03
   1  -4   2   15.33    2.02
  -1   4  -2   17.83    2.04
  -1   4  -2   14.67    2.13
   0  -4   2    2.06    0.28
   0  -4   2    1.95    0.28
   0  -4   2    2.24    0.28
   0   4  -2    2.31    0.44
   0   4  -2    1.80    0.41
   0   4  -2    2.08    0.28
  -1  -4   2   13.12    1.77
  -1  -4   2   13.80    1.77
  -1  -4   2   14.15    1.77
   1   4  -2   16.37    1.91
   1   4  -2   13.02    1.85
   1   4  -2   13.75    1.77
  -2  -4   2    0.84    0.13
  -2  -4   2    0.80    0.12
   2   4  -2    1.08    0.26
   2   4  -2    0.91    0.14
   2   4  -2    0.83    0.12
   2   4  -2    0.55    0.26
  -3  -4   2   13.95    1.79
   3   4  -2   14.36    1.79
   3   4  -2   13.60    1.78
   3   4  -2   12.79    1.86
   3   4  -2   15.23    1.93
  -4  -4   2    5.07    0.66
   4   4  -2    4.75    0.63
   4   4  -2    5.02    0.64
   4   4  -2    4.50    0.75
   4   4  -2    5.21    0.77
  -5  -4   2    1.10    0.23
   5   4  -2    0.59    0.42
   5   4  -2    1.12    0.34
   5   4  -2    1.06    0.17
   5   4  -2    1.11    0.17
   5   4  -2    1.06    0.18
  -6  -4   2    2.48    0.36
   6   4  -2    1.87    0.30
   6   4  -2    2.26    0.29
   6   4  -2    2.16    0.29
  -7  -4   2    0.13    0.11
  -7  -4   2    0.24    0.15
  -7  -4   2    0.04    0.14
   7   4  -2    0.10    0.06
   7   4  -2    0.21    0.06
   7   4  -2    0.22    0.09
  -8  -4   2    1.42    0.27
  -8  -4   2    0.81    0.21
  -8  -4   2    1.38    0.25
  -8  -4   2    1.04    0.27
   8   4  -2    1.36    0.19
   8   4  -2    1.30    0.18
  -9  -4   2    0.06    0.12
  -9  -4   2    0.11    0.17
  -9  -4   2    0.06    0.11
  -9  -4   2    0.16    0.15
  -9  -4   2   -0.06    0.18
   9   4  -2    0.07    0.05
 -10  -4   2   -0.26    0.16
 -10  -4   2    0.12    0.11
 -10  -4   2   -0.07    0.13
 -10  -4   2    0.15    0.16
 -10  -4   2    0.00    0.12
 -10  -4   2    0.20    0.16
  10   4  -2    0.08    0.05
 -11  -4   2    0.14    0.10
 -11  -4   2   -0.04    0.12
 -11  -4   2    0.08    0.13
 -11  -4   2   -0.24    0.13
 -12  -4   2    0.05    0.08
 -12  -4   2    0.31    0.15
 -12  -4   2   -0.05    0.13
 -12  -4   2    0.13    0.13
 -13  -4   2    0.31    0.14
 -13  -4   2    0.05    0.12
 -14  -4   2   -0.07    0.12
 -14   3  -2    0.06    0.06
 -13   3  -2   -0.03    0.08
 -12   3  -2   -0.02    0.09
  11  -3   2    0.26    0.09
 -11   3  -2    0.17    0.26
 -11   3  -2   -0.20    0.32
 -11   3  -2    0.08    0.14
  10  -3   2    0.06    0.10
  10  -3   2    0.19    0.14
 -10   3  -2    0.07    0.25
 -10   3  -2   -0.04    0.11
   9  -3   2    0.01    0.08
   9  -3   2   -0.01    0.11
  -9   3  -2    0.03    0.12
  -9   3  -2    0.61    0.28
  -9   3  -2    0.02    0.11
  -9   3  -2    0.19    0.18
   8  -3   2    3.10    0.52
   8  -3   2    4.26    0.51
  -8   3  -2    3.65    0.48
   7  -3   2    1.76    0.28
  -7   3  -2    3.18    2.24
   6  -3   2    1.51    0.20
  -6   3  -2    0.97    1.08
  -6   3  -2    1.11    0.20
   5  -3   2    0.16    0.11
   5  -3   2    0.06    0.06
  -5   3  -2    0.04    0.08
  -5   3  -2   -0.39    0.57
   4  -3   2    0.13    0.06
   4  -3   2    0.09    0.33
   4  -3   2    0.17    0.08
  -4   3  -2    0.06    0.16
  -4   3  -2    0.05    0.06
  -4   3  -2    0.37    0.57
   3  -3   2    1.62    0.23
   3  -3   2    1.80    0.39
   3  -3   2    1.76    0.24
  -3   3  -2    1.62    0.39
  -3   3  -2    1.90    0.24
  -3   3  -2    1.92    0.28
   2  -3   2   13.80    1.67
   2  -3   2   12.20    1.57
   2  -3   2   11.27    1.57
  -2   3  -2   12.83    1.59
  -2   3  -2   12.90    1.58
  -2   3  -2   11.00    1.67
   1  -3   2    1.93    0.28
   1  -3   2    2.33    0.39
   1  -3   2    1.88    0.27
  -1   3  -2    2.30    0.29
  -1   3  -2    2.39    0.30
  -1   3  -2    1.58    0.39
   0  -3   2    0.39    0.08
   0  -3   2    0.28    0.06
   0  -3   2    0.35    0.06
   0  -3   2    0.01    0.19
   0   3  -2    0.26    0.22
   0   3  -2    0.34    0.09
   0   3  -2    0.41    0.10
  -1  -3   2    6.94    0.84
  -1  -3   2    6.42    0.86
  -1  -3   2    6.09    0.84
   1   3  -2    6.63    0.84
   1   3  -2    6.04    0.93
   1   3  -2    7.29    0.85
   1   3  -2    5.86    0.92
  -2  -3   2   75.71    9.10
  -2  -3   2   70.70    9.11
   2   3  -2   72.99    9.10
   2   3  -2   68.46    9.15
   2   3  -2   68.61    9.16
  -3  -3   2    9.83    1.23
   3   3  -2    9.37    1.27
   3   3  -2   10.20    1.21
   3   3  -2    9.15    1.21
   3   3  -2    8.63    1.21
   3   3  -2    9.69    1.28
  -4  -3   2    3.14    0.41
   4   3  -2    2.89    0.38
   4   3  -2    3.07    0.38
   4   3  -2    2.83    0.39
   4   3  -2    2.68    0.48
   4   3  -2    3.04    0.47
  -5  -3   2   -0.14    0.12
   5   3  -2    0.00    0.05
   5   3  -2   -0.02    0.04
   5   3  -2    0.01    0.06
  -6  -3   2    6.47    0.79
   6   3  -2    5.90    0.75
   6   3  -2    6.24    0.74
   6   3  -2    5.01    0.76
   6   3  -2    5.31    0.75
  -7  -3   2    2.47    0.36
  -7  -3   2    2.87    0.37
   7   3  -2    1.92    0.30
   7   3  -2    2.62    0.31
   7   3  -2    2.04    0.30
  -8  -3   2    1.57    0.28
  -8  -3   2    1.85    0.31
  -8  -3   2    2.09    0.29
  -8  -3   2    1.19    0.31
  -8  -3   2    1.14    0.27
   8   3  -2    1.51    0.23
   8   3  -2    1.62    0.22
   8   3  -2    1.69    0.22
  -9  -3   2    0.37    0.14
  -9  -3   2    0.50    0.16
  -9  -3   2    0.28    0.21
  -9  -3   2    0.32    0.15
  -9  -3   2    0.30    0.16
  -9  -3   2    0.40    0.14
   9   3  -2    0.47    0.08
 -10  -3   2   -0.08    0.11
 -10  -3   2   -0.06    0.09
 -10  -3   2    0.08    0.13
 -10  -3   2   -0.09    0.13
 -10  -3   2    0.09    0.13
 -10  -3   2    0.17    0.20
  10   3  -2    0.06    0.04
 -11  -3   2    0.17    0.10
 -11  -3   2   -0.14    0.12
 -11  -3   2    0.16    0.14
 -11  -3   2   -0.10    0.16
 -11  -3   2   -0.13    0.12
 -11  -3   2   -0.09    0.11
 -12  -3   2    0.18    0.18
 -12  -3   2    0.46    0.16
 -12  -3   2    0.63    0.17
 -13  -3   2    0.06    0.12
 -13  -3   2   -0.20    0.12
 -14  -3   2    0.14    0.14
 -14   2  -2    0.11    0.06
 -13   2  -2    0.00    0.09
 -12   2  -2   -0.58    0.23
 -12   2  -2   -0.03    0.09
  11  -2   2    0.05    0.09
 -11   2  -2   -0.09    0.10
 -11   2  -2   -0.29    0.32
  10  -2   2    0.28    0.14
  10  -2   2    0.08    0.10
 -10   2  -2   -0.05    0.22
 -10   2  -2    0.12    0.21
 -10   2  -2    0.08    0.20
 -10   2  -2    0.02    0.12
   9  -2   2    1.05    0.19
   9  -2   2    1.06    0.21
  -9   2  -2    1.03    0.19
  -9   2  -2    1.02    0.23
  -9   2  -2    0.81    0.30
  -9   2  -2    0.62    0.21
  -8   2  -2    0.62    0.27
  -7   2  -2    1.38    1.02
   6  -2   2    0.79    0.16
  -6   2  -2    0.30    0.98
  -6   2  -2    0.61    0.15
   5  -2   2   22.87    3.05
   5  -2   2   22.77    2.92
  -5   2  -2   19.27    3.20
  -5   2  -2   24.37    2.94
   4  -2   2   29.81    3.96
   4  -2   2   30.34    3.97
   4  -2   2   32.26    4.07
  -4   2  -2   27.54    4.11
  -4   2  -2   33.58    3.98
  -4   2  -2   32.18    3.99
   3  -2   2   14.81    2.08
   3  -2   2   17.27    2.09
   3  -2   2   17.25    2.18
  -3   2  -2   16.23    2.10
  -3   2  -2   16.92    2.12
   2  -2   2   73.73    9.12
   2  -2   2   71.06    9.04
  -2   2  -2   70.08    9.05
  -2   2  -2   69.58    9.06
   1  -2   2    6.08    0.80
   1  -2   2    5.50    0.71
  -1   2  -2    5.56    0.71
  -1   2  -2    4.57    0.79
   0  -2   2   14.73    1.73
   0  -2   2   14.73    1.80
   0  -2   2   12.32    1.73
   0   2  -2   14.47    1.74
   0   2  -2   12.89    1.73
   0   2  -2   12.45    1.80
  -1  -2   2    5.96    0.78
  -1  -2   2    5.34    0.72
  -1  -2   2    5.51    0.72
  -1  -2   2    5.97    0.73
   1   2  -2    5.79    0.72
   1   2  -2    4.76    0.78
   1   2  -2    5.82    0.73
  -2  -2   2    8.80    1.20
   2   2  -2    9.48    1.19
   2   2  -2    9.72    1.24
   2   2  -2   10.32    1.24
   2   2  -2    9.55    1.19
   2   2  -2    8.68    1.19
  -3  -2   2   13.29    1.63
   3   2  -2   12.14    1.61
   3   2  -2   11.27    1.64
   3   2  -2   12.80    1.61
   3   2  -2   12.63    1.62
   3   2  -2   12.64    1.62
   3   2  -2   14.21    1.66
  -4  -2   2    0.30    0.09
   4   2  -2    0.30    0.06
   4   2  -2    0.25    0.05
  -5  -2   2    5.32    0.66
   5   2  -2    4.90    0.63
   5   2  -2    4.62    0.63
  -6  -2   2    3.90    0.49
   6   2  -2    3.32    0.45
   6   2  -2    3.33    0.46
  -7  -2   2    0.65    0.16
   7   2  -2    0.48    0.10
   7   2  -2    0.52    0.09
   7   2  -2    0.65    0.09
   7   2  -2    0.56    0.14
  -8  -2   2    2.61    0.40
  -8  -2   2    3.19    0.41
  -8  -2   2    3.26    0.41
  -8  -2   2    2.84    0.44
   8   2  -2    2.25    0.35
   8   2  -2    2.80    0.36
  -9  -2   2    2.49    0.38
  -9  -2   2    1.38    0.41
  -9  -2   2    2.23    0.36
  -9  -2   2    2.33    0.37
   9   2  -2    2.33    0.30
 -10  -2   2    0.39    0.15
 -10  -2   2    0.05    0.13
 -10  -2   2    0.27    0.14
 -10  -2   2    0.35    0.16
 -10  -2   2    0.26    0.13
 -11  -2   2    0.27    0.14
 -11  -2   2   -0.05    0.13
 -11  -2   2    0.26    0.14
 -11  -2   2    0.14    0.14
 -11  -2   2    0.12    0.10
 -11  -2   2    0.18    0.19
 -12  -2   2   -0.13    0.16
 -12  -2   2    0.09    0.13
 -12  -2   2    0.28    0.10
 -12  -2   2    0.00    0.14
 -12  -2   2    0.04    0.19
 -12  -2   2    0.21    0.14
 -13  -2   2    0.25    0.15
 -13  -2   2    0.03    0.14
 -13  -2   2    0.32    0.14
 -14  -2   2    0.00    0.15
 -13   1  -2    0.02    0.09
 -13   1  -2   -0.19    0.19
 -12   1  -2   -0.09    0.10
 -12   1  -2   -0.04    0.25
  11  -1   2    0.08    0.09
 -11   1  -2   -0.06    0.10
 -11   1  -2    0.04    0.22
  10  -1   2    0.27    0.11
  10  -1   2    0.26    0.14
 -10   1  -2    0.09    0.17
 -10   1  -2    0.15    0.12
 -10   1  -2    0.33    0.13
   9  -1   2    0.42    0.12
  -9   1  -2    0.15    0.13
  -9   1  -2    0.40    0.15
  -9   1  -2    0.34    0.30
  -9   1  -2    0.54    0.18
   8  -1   2    0.34    0.11
   8  -1   2    0.33    0.13
  -8   1  -2    0.10    0.11
  -8   1  -2    0.75    0.15
  -8   1  -2    0.44    0.13
   7  -1   2    0.05    0.07
   7  -1   2    0.04    0.12
  -7   1  -2   -0.09    0.09
   6  -1   2    3.68    0.50
   6  -1   2    3.47    0.47
  -6   1  -2    2.77    0.90
  -6   1  -2    3.59    0.49
   5  -1   2   -0.13    0.12
   5  -1   2    0.20    0.32
   5  -1   2   -0.08    0.12
  -5   1  -2   -0.21    0.63
  -5   1  -2    0.01    0.10
   4  -1   2    0.50    0.24
   4  -1   2    0.45    0.12
   4  -1   2    0.48    0.08
   4  -1   2    0.51    0.11
  -4   1  -2    0.46    0.11
  -4   1  -2    0.40    0.48
   3  -1   2   40.31    5.69
   3  -1   2   45.83    5.78
  -3   1  -2   46.80    5.71
  -3   1  -2   46.76    5.72
   2  -1   2   41.44    5.06
   2  -1   2   35.47    5.05
   2  -1   2   41.80    5.13
  -2   1  -2   41.07    5.08
   1  -1   2    2.70    0.34
   1  -1   2    2.76    0.43
  -1   1  -2    2.24    0.36
  -1   1  -2    2.84    0.37
  -1   1  -2    1.96    0.45
   0  -1   2   13.80    1.89
   0  -1   2   15.11    1.95
   0  -1   2   16.30    1.90
   0   1  -2   14.14    1.90
   0   1  -2   14.11    1.95
   0   1  -2   15.77    1.90
  -1  -1   2    4.57    0.58
  -1  -1   2    4.64    0.53
  -1  -1   2    3.86    0.54
   1   1  -2    4.25    0.53
   1   1  -2    4.02    0.53
   1   1  -2    3.79    0.53
  -2  -1   2   11.44    1.47
  -2  -1   2   11.12    1.48
   2   1  -2   10.86    1.46
   2   1  -2   12.29    1.46
  -3  -1   2    0.25    0.08
   3   1  -2    0.26    0.05
   3   1  -2    0.24    0.04
  -4  -1   2    1.97    0.28
  -5  -1   2    5.68    0.67
   5   1  -2    4.64    0.63
  -6  -1   2    2.03    0.29
   6   1  -2    1.94    0.24
   6   1  -2    1.51    0.26
  -7  -1   2    0.36    0.13
  -8  -1   2    1.24    0.29
  -8  -1   2    1.66    0.26
  -8  -1   2    1.34    0.25
   8   1  -2    1.61    0.21
  -9  -1   2    0.26    0.14
  -9  -1   2    0.40    0.22
  -9  -1   2    0.50    0.18
  -9  -1   2    0.69    0.16
  -9  -1   2    0.51    0.19
  -9  -1   2    0.22    0.13
   9   1  -2    0.38    0.08
 -10  -1   2    0.14    0.12
 -10  -1   2    0.53    0.29
 -10  -1   2    0.01    0.13
 -10  -1   2    0.13    0.14
 -10  -1   2   -0.07    0.09
 -10  -1   2    0.07    0.15
 -11  -1   2   -0.14    0.20
 -11  -1   2   -0.17    0.13
 -11  -1   2    0.03    0.13
 -11  -1   2    0.05    0.09
 -11  -1   2   -0.06    0.12
 -11  -1   2   -0.07    0.13
 -12  -1   2   -0.17    0.15
 -12  -1   2   -0.05    0.13
 -12  -1   2   -0.08    0.08
 -12  -1   2   -0.11    0.12
 -12  -1   2   -0.38    0.18
 -12  -1   2   -0.14    0.14
 -13  -1   2    0.17    0.14
 -13  -1   2    0.04    0.15
 -14  -1   2    0.24    0.22
 -13   0  -2   -0.22    0.21
 -13   0  -2    0.09    0.09
 -12   0  -2   -0.04    0.10
 -12   0  -2    0.03    0.24
  11   0   2    0.23    0.09
 -11   0  -2    0.10    0.19
 -11   0  -2    0.23    0.15
 -11   0  -2   -0.03    0.10
  10   0   2    1.45    0.24
 -10   0  -2    1.22    0.24
 -10   0  -2    1.17    0.28
   9   0   2    0.58    0.13
   9   0   2    0.35    0.14
  -9   0  -2    1.03    0.20
  -9   0  -2    0.73    0.17
  -9   0  -2    0.13    0.13
  -9   0  -2    0.46    0.15
   8   0   2    0.52    0.14
   8   0   2    0.48    0.12
  -8   0  -2    0.55    0.13
  -8   0  -2    0.59    0.15
  -8   0  -2    0.17    0.12
   7   0   2    1.25    0.23
   7   0   2    1.35    0.21
  -7   0  -2    1.32    0.23
   6   0   2    1.21    0.40
   6   0   2    1.30    0.19
  -6   0  -2    0.94    0.22
  -6   0  -2    1.39    0.54
   5   0   2    0.76    0.34
   5   0   2    0.96    0.16
   5   0   2    0.73    0.18
   5   0   2    1.11    0.23
  -5   0  -2    0.61    0.17
  -5   0  -2    0.74    0.53
   4   0   2    1.55    0.24
   4   0   2    2.11    0.41
   4   0   2    1.74    0.25
   4   0   2    1.47    0.21
  -4   0  -2    1.76    0.25
  -4   0  -2    0.93    0.50
   3   0   2   34.06    4.51
   3   0   2   33.73    4.52
   3   0   2   35.27    4.60
   3   0   2   37.01    4.52
  -3   0  -2   35.10    4.52
  -3   0  -2   37.45    4.52
   2   0   2   40.49    5.55
  -2   0  -2   44.89    5.49
   1   0   2    4.59    0.56
   1   0   2    4.02    0.56
  -1   0  -2    3.26    0.68
  -1   0  -2    4.77    0.60
  -1   0  -2    4.67    0.57
   0   0   2   10.63    1.29
   0   0   2    8.87    1.21
   0   0   2   10.34    1.22
   0   0  -2    9.10    1.22
   0   0  -2    8.67    1.29
   0   0  -2    9.81    1.23
  -1   0   2  120.19   16.49
  -1   0   2  124.45   16.48
   1   0  -2  134.55   16.49
   1   0  -2  139.66   16.48
   1   0  -2  127.91   16.55
   1   0  -2  130.45   16.48
  -2   0   2    4.24    0.56
  -2   0   2    3.71    0.51
   2   0  -2    3.75    0.50
   2   0  -2    3.93    0.54
   2   0  -2    4.20    0.51
  -3   0   2   10.77    1.39
  -4   0   2   11.53    1.49
  -5   0   2    1.79    0.26
   5   0  -2    1.68    0.22
  -6   0   2   -0.15    0.12
   6   0  -2   -0.06    0.04
   6   0  -2    0.06    0.06
   7   0  -2    5.40    0.63
   7   0  -2    4.33    0.62
  -8   0   2    0.76    0.17
  -8   0   2    0.26    0.25
  -8   0   2    0.59    0.16
   8   0  -2    0.66    0.14
   8   0  -2    0.94    0.12
  -9   0   2    1.74    0.32
  -9   0   2    2.06    0.30
  -9   0   2    1.86    0.29
  -9   0   2    1.16    0.30
   9   0  -2    1.84    0.25
 -10   0   2    0.80    0.20
 -10   0   2    0.99    0.23
 -10   0   2    1.02    0.21
 -10   0   2    0.80    0.49
 -10   0   2    1.43    0.24
  10   0  -2    1.10    0.16
 -11   0   2   -0.02    0.12
 -11   0   2   -0.12    0.12
 -11   0   2    0.22    0.24
 -11   0   2    0.05    0.10
 -11   0   2   -0.03    0.13
 -11   0   2    0.01    0.11
 -12   0   2   -0.04    0.13
 -12   0   2    0.02    0.14
 -12   0   2    0.15    0.18
 -13   0   2    0.11    0.15
 -13   0   2   -0.03    0.12
 -13   0   2   -0.25    0.14
 -14   0   2    0.05    0.10
 -14  -1  -2    0.36    0.13
 -13  -1  -2    0.18    0.21
 -12  -1  -2    0.09    0.10
 -12  -1  -2    0.19    0.22
  11   1   2    0.09    0.08
 -11  -1  -2    0.10    0.11
 -11  -1  -2   -0.01    0.17
 -11  -1  -2   -0.15    0.19
  10   1   2   -0.04    0.09
 -10  -1  -2   -0.01    0.12
 -10  -1  -2   -0.19    0.14
 -10  -1  -2    0.05    0.10
 -10  -1  -2   -0.17    0.15
   9   1   2    0.02    0.15
   9   1   2    0.07    0.11
  -9  -1  -2   -0.01    0.14
  -9  -1  -2    0.08    0.10
  -9  -1  -2    0.22    0.14
  -9  -1  -2   -0.10    0.12
   8   1   2    1.23    0.27
   8   1   2    1.96    0.27
  -8  -1  -2    1.63    0.29
  -8  -1  -2    1.86    0.29
  -8  -1  -2    2.10    0.30
   7   1   2    0.18    0.10
   7   1   2    0.11    0.10
  -7  -1  -2    0.32    0.11
  -7  -1  -2    0.20    0.12
   6   1   2    4.31    0.81
   6   1   2    4.73    0.63
   6   1   2    4.96    0.65
  -6  -1  -2    5.00    0.66
  -6  -1  -2    3.88    0.85
   5   1   2    2.11    0.54
   5   1   2    3.14    0.42
  -5  -1  -2    2.58    0.63
  -5  -1  -2    3.04    0.44
   4   1   2    0.88    0.16
   4   1   2    0.81    0.15
   4   1   2    0.52    0.35
   4   1   2    0.86    0.13
  -4  -1  -2    0.85    0.39
  -4  -1  -2    0.88    0.16
   3   1   2    2.93    0.34
   3   1   2    2.44    0.35
   3   1   2    2.33    0.35
   3   1   2    2.24    0.52
  -3  -1  -2    2.53    0.35
  -3  -1  -2    2.37    0.69
  -3  -1  -2    2.82    0.37
   2   1   2   18.05    2.22
  -2  -1  -2   19.06    2.24
  -2  -1  -2   15.29    2.34
  -2  -1  -2   16.25    2.23
   1   1   2    0.52    0.09
   1   1   2    0.62    0.29
   1   1   2    0.35    0.08
  -1  -1  -2    0.68    0.31
  -1  -1  -2    0.48    0.10
  -1  -1  -2    0.67    0.14
   0   1   2    1.77    0.26
   0   1   2    1.83    0.37
   0   1   2    2.02    0.26
   0  -1  -2    2.15    0.27
   0  -1  -2    1.57    0.35
   0  -1  -2    2.38    0.28
  -1   1   2   44.67    6.23
  -1   1   2   53.61    6.30
  -1   1   2   44.47    6.23
   1  -1  -2   53.12    6.25
   1  -1  -2   51.05    6.24
   1  -1  -2   48.02    6.32
  -2   1   2    2.54    0.35
  -2   1   2    3.59    0.44
   2  -1  -2    2.67    0.34
   2  -1  -2    2.97    0.39
   2  -1  -2    2.82    0.36
   2  -1  -2    2.18    0.35
  -3   1   2    4.79    0.64
  -3   1   2    5.43    0.70
   3  -1  -2    4.64    0.66
   3  -1  -2    5.32    0.64
   3  -1  -2    4.76    0.63
  -4   1   2    1.84    0.26
  -4   1   2    1.94    0.30
  -4   1   2    1.98    0.28
   4  -1  -2    1.89    0.25
   4  -1  -2    1.76    0.24
  -5   1   2   19.25    2.52
   5  -1  -2   19.91    2.51
   5  -1  -2   19.82    2.52
  -6   1   2   20.67    2.67
   6  -1  -2   20.54    2.64
   6  -1  -2   21.39    2.64
   6  -1  -2   22.42    2.65
   6  -1  -2   18.57    2.65
  -7   1   2   -0.16    0.09
   7  -1  -2   -0.18    0.07
   7  -1  -2   -0.10    0.07
   7  -1  -2    0.02    0.04
  -8   1   2    0.98    0.19
  -8   1   2    0.56    0.26
  -8   1   2    1.21    0.20
   8  -1  -2    1.38    0.16
   8  -1  -2    0.92    0.17
  -9   1   2    0.07    0.11
  -9   1   2    0.27    0.15
  -9   1   2    0.08    0.17
  -9   1   2    0.08    0.10
  -9   1   2    0.08    0.21
 -10   1   2    0.63    0.39
 -10   1   2    1.08    0.22
 -10   1   2    1.22    0.24
 -10   1   2    0.86    0.23
 -10   1   2    1.26    0.23
  10  -1  -2    1.38    0.19
 -11   1   2    0.30    0.12
 -11   1   2   -0.11    0.24
 -11   1   2   -0.02    0.12
 -11   1   2    0.24    0.13
 -11   1   2   -0.07    0.12
 -12   1   2    0.04    0.13
 -12   1   2   -0.08    0.13
 -12   1   2   -0.30    0.16
 -13   1   2    0.09    0.12
 -13   1   2    0.07    0.14
 -13   1   2   -0.37    0.18
 -14   1   2    0.10    0.10
 -14  -2  -2   -0.14    0.14
 -13  -2  -2    0.32    0.23
 -12  -2  -2    0.01    0.19
  11   2   2    0.41    0.10
 -11  -2  -2    0.39    0.18
 -11  -2  -2    0.30    0.22
 -11  -2  -2    0.51    0.16
 -11  -2  -2    0.15    0.10
  10   2   2   -0.07    0.08
 -10  -2  -2    0.01    0.14
 -10  -2  -2   -0.12    0.14
 -10  -2  -2    0.17    0.10
 -10  -2  -2    0.04    0.12
   9   2   2    0.32    0.12
   9   2   2    0.39    0.11
  -9  -2  -2    0.02    0.12
  -9  -2  -2    0.12    0.10
  -9  -2  -2    0.27    0.14
  -9  -2  -2    0.29    0.16
   8   2   2    0.04    0.17
   8   2   2   -0.04    0.09
  -8  -2  -2    0.18    0.12
  -8  -2  -2    0.07    0.11
  -8  -2  -2    0.16    0.12
  -8  -2  -2    0.40    0.11
   7   2   2    0.58    0.13
   7   2   2    0.40    0.12
  -7  -2  -2    0.64    0.15
  -7  -2  -2    0.42    0.16
   6   2   2   -0.18    0.10
   6   2   2    0.02    0.43
   6   2   2   -0.06    0.10
  -6  -2  -2   -0.53    0.46
  -6  -2  -2   -0.18    0.12
   5   2   2    2.69    0.34
   5   2   2    2.44    0.61
   5   2   2    2.40    0.36
   5   2   2    1.98    0.35
  -5  -2  -2    2.66    0.38
  -5  -2  -2    1.83    0.53
   4   2   2    2.34    0.55
   4   2   2    2.78    0.34
   4   2   2    2.16    0.34
   4   2   2    2.28    0.35
  -4  -2  -2    2.02    0.54
  -4  -2  -2    2.96    0.38
   3   2   2    0.64    0.14
   3   2   2    0.97    0.36
   3   2   2    0.94    0.13
  -3  -2  -2    0.81    0.41
  -3  -2  -2    0.84    0.16
  -3  -2  -2    0.85    0.13
   2   2   2    2.14    0.29
   2   2   2    2.21    0.48
   2   2   2    2.25    0.30
  -2  -2  -2    2.28    0.30
  -2  -2  -2    1.63    0.43
  -2  -2  -2    2.07    0.31
   1   2   2    0.30    0.08
   1   2   2    0.34    0.09
   1   2   2    0.59    0.24
  -1  -2  -2    0.20    0.24
  -1  -2  -2    0.26    0.08
  -1  -2  -2    0.51    0.12
   0   2   2    9.09    1.22
   0   2   2    9.79    1.22
   0   2   2    9.30    1.30
   0  -2  -2    9.95    1.22
   0  -2  -2    7.80    1.30
   0  -2  -2   10.30    1.23
  -1   2   2   22.39    2.91
  -1   2   2   20.22    2.84
  -1   2   2   21.60    2.84
   1  -2  -2   24.42    2.84
   1  -2  -2   19.75    2.90
   1  -2  -2   24.91    2.85
  -2   2   2   14.53    1.73
  -2   2   2   12.63    1.66
   2  -2  -2   11.95    1.71
   2  -2  -2   13.27    1.69
  -3   2   2    1.46    0.18
  -3   2   2    1.03    0.27
  -3   2   2    1.16    0.19
   3  -2  -2    1.37    0.19
   3  -2  -2    1.10    0.25
   3  -2  -2    1.52    0.19
   3  -2  -2    1.22    0.17
  -4   2   2   19.41    2.48
  -4   2   2   18.67    2.43
  -4   2   2   17.10    2.46
   4  -2  -2   19.55    2.42
   4  -2  -2   18.61    2.42
   4  -2  -2   20.00    2.42
  -5   2   2    3.71    0.53
  -5   2   2    4.16    0.61
   5  -2  -2    4.15    0.52
   5  -2  -2    3.72    0.52
   5  -2  -2    4.34    0.52
  -6   2   2    2.50    0.39
   6  -2  -2    3.00    0.37
   6  -2  -2    2.55    0.37
   6  -2  -2    3.00    0.37
  -7   2   2    1.25    0.24
   7  -2  -2    1.71    0.22
   7  -2  -2    1.32    0.23
   7  -2  -2    1.80    0.22
  -8   2   2    4.03    0.52
  -8   2   2    3.09    0.51
   8  -2  -2    4.03    0.50
  -9   2   2    1.60    0.28
  -9   2   2    1.05    0.22
  -9   2   2    0.64    0.30
   9  -2  -2    1.59    0.20
 -10   2   2    0.07    0.11
 -10   2   2   -0.04    0.25
 -10   2   2    0.12    0.14
 -10   2   2   -0.12    0.09
  10  -2  -2    0.04    0.05
 -11   2   2    0.01    0.12
 -11   2   2    0.20    0.12
 -11   2   2    0.34    0.26
  11  -2  -2    0.14    0.11
 -12   2   2    0.07    0.24
 -12   2   2   -0.04    0.12
 -13   2   2   -0.04    0.10
 -13   2   2   -0.03    0.15
 -14   2   2   -0.01    0.09
 -15   2   2    0.01    0.06
 -14  -3  -2    0.03    0.15
 -13  -3  -2    0.20    0.20
 -12  -3  -2   -0.34    0.17
 -12  -3  -2   -0.01    0.18
  11   3   2    0.21    0.07
 -11  -3  -2   -0.29    0.14
 -11  -3  -2    0.10    0.14
 -11  -3  -2   -0.10    0.14
  10   3   2   -0.05    0.11
 -10  -3  -2    0.00    0.11
 -10  -3  -2    0.06    0.16
 -10  -3  -2   -0.18    0.13
   9   3   2    0.28    0.12
   9   3   2    0.05    0.09
  -9  -3  -2    0.71    0.19
  -9  -3  -2    0.40    0.28
   8   3   2    0.55    0.17
   8   3   2    0.85    0.17
  -8  -3  -2    0.93    0.20
  -8  -3  -2    1.14    0.24
  -8  -3  -2    1.29    0.18
   7   3   2    0.97    0.20
   7   3   2    1.37    0.22
  -7  -3  -2    1.18    0.23
  -7  -3  -2    1.55    0.26
  -7  -3  -2    1.35    0.23
   6   3   2    2.41    0.35
   6   3   2    2.03    0.35
   6   3   2    1.45    0.66
  -6  -3  -2    2.87    0.66
  -6  -3  -2    3.08    0.40
   5   3   2    1.98    0.80
   5   3   2    3.71    0.50
  -5  -3  -2    3.63    0.74
  -5  -3  -2    3.90    0.54
   4   3   2    0.41    0.12
   4   3   2    0.74    0.46
   4   3   2    0.12    0.09
  -4  -3  -2    0.15    0.15
  -4  -3  -2   -0.27    0.33
   3   3   2    2.05    0.29
   3   3   2    2.03    0.30
   3   3   2    1.37    0.46
  -3  -3  -2    2.21    0.29
  -3  -3  -2    2.47    0.33
  -3  -3  -2    2.30    0.48
   2   3   2    9.99    1.31
   2   3   2    9.46    1.43
   2   3   2   10.58    1.32
  -2  -3  -2   10.58    1.33
  -2  -3  -2    9.85    1.45
  -2  -3  -2   10.31    1.32
   1   3   2   36.94    4.63
   1   3   2   38.14    4.64
   1   3   2   36.72    4.73
  -1  -3  -2   35.75    4.64
  -1  -3  -2   34.39    4.63
   0   3   2   16.07    1.99
   0   3   2   15.82    2.09
   0   3   2   14.89    2.00
   0  -3  -2   16.37    2.01
   0  -3  -2   16.23    1.99
   0  -3  -2   13.19    2.08
  -1   3   2   13.64    1.89
  -1   3   2   15.20    1.99
  -1   3   2   15.34    1.90
   1  -3  -2   16.09    1.90
   1  -3  -2   15.06    1.91
   1  -3  -2   13.18    1.98
  -2   3   2   15.82    1.91
  -2   3   2   15.86    2.01
  -2   3   2   16.21    1.92
   2  -3  -2   14.35    1.92
   2  -3  -2   13.44    1.98
   2  -3  -2   13.93    1.92
  -3   3   2    1.85    0.24
  -3   3   2    2.16    0.39
   3  -3  -2    1.70    0.24
   3  -3  -2    1.56    0.25
   3  -3  -2    1.73    0.34
  -4   3   2    1.88    0.38
  -4   3   2    1.44    0.31
  -4   3   2    1.28    0.21
   4  -3  -2    1.43    0.20
   4  -3  -2    1.79    0.22
   4  -3  -2    1.47    0.22
  -5   3   2    1.26    0.36
  -5   3   2    0.78    0.30
  -5   3   2    0.88    0.19
   5  -3  -2    1.12    0.17
   5  -3  -2    1.48    0.18
  -6   3   2    1.42    0.24
  -6   3   2    1.55    0.44
  -6   3   2    1.24    0.44
   6  -3  -2    1.90    0.23
   6  -3  -2    1.78    0.22
   6  -3  -2    1.22    0.22
  -7   3   2    0.66    0.14
   7  -3  -2    0.74    0.11
   7  -3  -2    0.45    0.12
   7  -3  -2    0.86    0.12
  -8   3   2    0.11    0.09
  -8   3   2   -0.47    0.21
  -8   3   2    0.08    0.10
   8  -3  -2    0.04    0.05
   8  -3  -2   -0.07    0.06
 -11   3   2   -0.04    0.12
 -11   3   2   -0.15    0.12
 -11   3   2    0.02    0.26
  11  -3  -2    0.04    0.08
 -12   3   2    0.03    0.23
 -12   3   2   -0.08    0.12
 -13   3   2   -0.12    0.10
 -13   3   2    0.50    0.19
 -14   3   2   -0.22    0.14
 -14   3   2   -0.10    0.09
 -15   3   2    0.00    0.06
 -14  -4  -2    0.01    0.14
 -13  -4  -2    0.34    0.19
 -12  -4  -2   -0.02    0.17
 -12  -4  -2   -0.28    0.15
  11   4   2    0.29    0.09
 -11  -4  -2   -0.13    0.14
 -11  -4  -2   -0.15    0.15
 -11  -4  -2    0.12    0.16
  10   4   2    0.38    0.11
 -10  -4  -2    0.70    0.20
 -10  -4  -2    0.39    0.18
 -10  -4  -2    0.67    0.20
   9   4   2    0.06    0.09
   9   4   2    0.18    0.10
  -9  -4  -2   -0.01    0.14
  -9  -4  -2   -0.17    0.13
  -9  -4  -2   -0.18    0.12
   8   4   2    0.00    0.08
   8   4   2   -0.16    0.09
  -8  -4  -2    0.07    0.13
  -8  -4  -2   -0.01    0.14
  -8  -4  -2   -0.06    0.10
   7   4   2    0.01    0.08
   7   4   2   -0.08    0.09
  -7  -4  -2   -0.03    0.13
  -7  -4  -2   -0.14    0.09
  -7  -4  -2    0.01    0.10
   6   4   2    5.84    0.78
   6   4   2    5.93    0.79
[truncated: 2,544,230 more chars]
